# Supplementary material for: 6-(4-Amino­phen­yl)-2-eth­oxy-4-(2-thien­yl)nicotinonitrile
Source: Acta Crystallogr Sect E Struct Rep Online. 2010 Jun 26;66(Pt 7):o1811–2. doi: 10.1107/S160053681002369X (PMC3006713; doi:10.1107/S160053681002369X)
Supplement: Supplementary file 1 [file e-66-o1811-sup1.cif]

##############################################################################
###                                                                        ###
###        Electronic paper (Acta Crystallographica Section E)             ###
###                                                                        ###
##############################################################################
#                                                                            #
# This CIF contains the data in a paper accepted for publication in Acta     #
# Crystallographica Section E. It conforms to the requirements of Notes      #
# for Authors for Section E, and has been peer reviewed under the auspices   #
# of the IUCr Commission on Journals.                                        #
#                                                                            #
# Full details of the Crystallographic Information File format               #
# are given in the paper "The Crystallographic Information File (CIF):       #
# a New Standard Archive File for Crystallography" by S. R. Hall, F. H.      #
# Allen and I. D. Brown [Acta Cryst. (1991), A47, 655-685].                  #
#                                                                            #
# The current version of the core CIF dictionary is obtainable from          #
# ftp://ftp.iucr.org/pub/cif_core.dic. The current version number is 2.4.    #
#                                                                            #
# Software is freely available for graphical display of the structure(s) in  #
# this CIF.  For information consult the CIF home page http://www.iucr.org/  #
# cif/home.html                                                              #
#                                                                            #
# This file may be used for bona fide research purposes within the           #
# scientific community so long as proper attribution is given to the journal # 
# article from which it was obtained.                                        #
#                                                                            #
##############################################################################
                                             
data_global
_audit_creation_method     'form.cif (version 2.0)'
_journal_data_validation_number     ?
_journal_date_recd_electronic     2010-06-17
_journal_date_accepted     2010-06-18
_journal_name_full     'Acta Crystallographica, Section E'
_journal_year     2010
_journal_volume     66
_journal_issue      7
_journal_page_first     o1811
_journal_page_last     o1812
_journal_paper_category     QO
_journal_coeditor_code     WN2394
_publ_contact_author_name     'Prof. Fun Hoong-Kun'
_publ_contact_author_address
;
      X-ray Crystallography Unit
      School of Physics
      Universiti Sains Malaysia
      11800 USM, Penang
      MALAYSIA
;
_publ_contact_author_email     'hkfun@usm.my'
_publ_contact_author_fax     '6 04 6579150'
_publ_contact_author_phone     '6 04 6577888  Ext. 3690'
_publ_section_title
;
6-(4-Aminophenyl)-2-ethoxy-4-(2-thienyl)nicotinonitrile
;
loop_
    _publ_author_name
    _publ_author_footnote
    _publ_author_address
    'Hoong-Kun Fun'
;
      Thomson Reuters ResearcherID: A-3561-2009.
;
;     X-ray Crystallography Unit
      School of Physics
      Universiti Sains Malaysia
      11800 USM, Penang
      Malaysia
;
    'Suchada Chantrapromma'
;
      Additional correspondence author, e-mail: suchada.c@psu.ac.th.
      Thomson Reuters ResearcherID: A-5085-2009.
;
;     Crystal Materials Research Unit
      Department of Chemistry
      Faculty of Science
      Prince of Songkla University
      Hat-Yai, Songkhla 90112
      Thailand
;
    'Thawanrat Kobkeatthawin' ?
;     Crystal Materials Research Unit
      Department of Chemistry
      Faculty of Science
      Prince of Songkla University
      Hat-Yai, Songkhla 90112
      Thailand
;
    'Mahesh Padaki' ?
;
       Department of Chemistry
       National Institute of Technology-Karnataka
       Surathkal
       Mangalore 575 025
       India
;
    'Arun M. Isloor' ?
;
       Department of Chemistry
       National Institute of Technology-Karnataka
       Surathkal
       Mangalore 575 025
       India
;
data_I
_audit_creation_method     SHELXL-97
_chemical_name_systematic
;
6-(4-Aminophenyl)-2-ethoxy-4-(2-thienyl)pyridine-3-carbonitrile
;
_chemical_name_common
;
6-(4-Aminophenyl)-2-ethoxy-4-(2-thienyl)nicotinonitrile
;
_chemical_formula_moiety     'C18 H15 N3 O S'
_chemical_formula_sum     'C18 H15 N3 O S'
_chemical_formula_iupac     'C18 H15 N3 O S'
_chemical_formula_weight     321.38
_chemical_melting_point     ?
_chemical_melting_point_gt     470
_chemical_melting_point_lt     471
_symmetry_cell_setting     orthorhombic
_symmetry_space_group_name_H-M     'P b c a'
_symmetry_space_group_name_Hall     '-P 2ac 2ab'
loop_
    _symmetry_equiv_pos_as_xyz
    'x, y, z'
    '-x+1/2, -y, z+1/2'
    '-x, y+1/2, -z+1/2'
    'x+1/2, -y+1/2, -z'
    '-x, -y, -z'
    'x-1/2, y, -z-1/2'
    'x, -y-1/2, z-1/2'
    '-x-1/2, y-1/2, z'
_cell_length_a     7.0751(12)
_cell_length_b     20.843(4)
_cell_length_c     20.983(4)
_cell_angle_alpha     90.00
_cell_angle_beta     90.00
_cell_angle_gamma     90.00
_cell_volume     3094.3(9)
_cell_formula_units_Z     8
_cell_measurement_reflns_used     3045
_cell_measurement_theta_min     1.94
_cell_measurement_theta_max     25.99
_cell_measurement_temperature     100
_exptl_crystal_description     Plate
_exptl_crystal_colour     Yellow
_exptl_crystal_size_max     0.35
_exptl_crystal_size_mid     0.11
_exptl_crystal_size_min     0.04
_exptl_crystal_density_diffrn     1.380
_exptl_crystal_density_meas     ?
_exptl_crystal_density_method     'not measured'
_exptl_crystal_F_000     1344
_exptl_absorpt_coefficient_mu     0.217
_exptl_absorpt_correction_type     multi-scan
_exptl_absorpt_process_details     '(SADABS; Bruker, 2009)'
_exptl_absorpt_correction_T_min     0.9275
_exptl_absorpt_correction_T_max     0.9916
_exptl_special_details
;
The crystal was placed in the cold stream of an Oxford Cryosystems Cobra
open-flow nitrogen cryostat (Cosier & Glazer, 1986) operating at 100.0(1) K.
;
_diffrn_ambient_temperature     100
_diffrn_radiation_type     'MoK\a'
_diffrn_radiation_wavelength     0.71073
_diffrn_radiation_source     'sealed tube'
_diffrn_radiation_monochromator     'graphite'
_diffrn_measurement_device_type     'Bruker APEXII DUO CCD area-detector'
_diffrn_measurement_method     '\f and \w scans'
_diffrn_detector_area_resol_mean     ?
_diffrn_reflns_number     34805
_diffrn_reflns_av_R_equivalents     0.0923
_diffrn_reflns_av_sigmaI/netI     0.0413
_diffrn_reflns_theta_min     1.94
_diffrn_reflns_theta_max     25.99
_diffrn_reflns_theta_full     25.99
_diffrn_measured_fraction_theta_max     1.000
_diffrn_measured_fraction_theta_full     1.000
_diffrn_reflns_limit_h_min     -8
_diffrn_reflns_limit_h_max     8
_diffrn_reflns_limit_k_min     -25
_diffrn_reflns_limit_k_max     24
_diffrn_reflns_limit_l_min     -25
_diffrn_reflns_limit_l_max     25
_diffrn_standards_number     0
_diffrn_standards_interval_count     ?
_diffrn_standards_interval_time     ?
_diffrn_standards_decay_%     ?
_refine_special_details
;
Refinement of <i>F</i>^2^ against ALL reflections. The weighted <i>R</i>-factor
<i>wR</i> and goodness of fit <i>S</i> are based on <i>F</i>^2^, conventional
<i>R</i>-factors <i>R</i> are based on <i>F</i>, with <i>F</i> set to zero for
negative <i>F</i>^2^. The threshold expression of <i>F</i>^2^ >
\s(<i>F</i>^2^) is used only for calculating <i>R</i>-factors(gt) <i>etc</i>.
and is not relevant to the choice of reflections for refinement.
<i>R</i>-factors based on <i>F</i>^2^ are statistically about twice as large
as those based on <i>F</i>, and <i>R</i>- factors based on ALL data will be
even larger.
;
_reflns_number_total     3045
_reflns_number_gt     2188
_reflns_threshold_expression     I>2\s(I)
_refine_ls_structure_factor_coef     Fsqd
_refine_ls_matrix_type     full
_refine_ls_R_factor_all     0.0681
_refine_ls_R_factor_gt     0.0378
_refine_ls_wR_factor_gt     0.0730
_refine_ls_wR_factor_ref     0.0850
_refine_ls_goodness_of_fit_ref     1.052
_refine_ls_restrained_S_all     1.044
_refine_ls_number_reflns     3045
_refine_ls_number_parameters     233
_refine_ls_number_restraints     88
_refine_ls_hydrogen_treatment     mixed
_refine_ls_weighting_scheme     calc
_refine_ls_weighting_details
         'calc w=1/[\s^2^(Fo^2^)+(0.0278P)^2^+1.8001P] where P=(Fo^2^+2Fc^2^)/3'
_atom_sites_solution_hydrogens     geom
_atom_sites_solution_primary     direct
_atom_sites_solution_secondary     difmap
_refine_ls_shift/su_max     ?
_refine_ls_shift/su_max_lt     0.001
_refine_ls_shift/su_mean     0.000
_refine_diff_density_max     0.205
_refine_diff_density_min     -0.321
_refine_ls_extinction_method     none
_refine_ls_extinction_coef     ?
loop_
    _atom_type_symbol
    _atom_type_description
    _atom_type_scat_dispersion_real
    _atom_type_scat_dispersion_imag
    _atom_type_scat_source
    'C' 'C' 0.0033 0.0016
                         'International Tables Vol C Tables 4.2.6.8 and 6.1.1.4'
    'H' 'H' 0.0000 0.0000
                         'International Tables Vol C Tables 4.2.6.8 and 6.1.1.4'
    'N' 'N' 0.0061 0.0033
                         'International Tables Vol C Tables 4.2.6.8 and 6.1.1.4'
    'O' 'O' 0.0106 0.0060
                         'International Tables Vol C Tables 4.2.6.8 and 6.1.1.4'
    'S' 'S' 0.1246 0.1234
                         'International Tables Vol C Tables 4.2.6.8 and 6.1.1.4'
_computing_data_collection     'APEX2 (Bruker, 2009)'
_computing_cell_refinement     'SAINT (Bruker, 2009)'
_computing_data_reduction     'SAINT (Bruker, 2009)'
_computing_structure_solution     'SHELXTL (Sheldrick, 2008)'
_computing_structure_refinement     'SHELXTL (Sheldrick, 2008)'
_computing_molecular_graphics     'SHELXTL (Sheldrick, 2008)'
_computing_publication_material
;
SHELXTL (Sheldrick, 2008) and PLATON (Spek, 2009)
;
loop_
    _atom_site_type_symbol
    _atom_site_label
    _atom_site_fract_x
    _atom_site_fract_y
    _atom_site_fract_z
    _atom_site_U_iso_or_equiv
    _atom_site_adp_type
    _atom_site_calc_flag
    _atom_site_refinement_flags
    _atom_site_occupancy
    _atom_site_disorder_assembly
    _atom_site_disorder_group
    O O1 0.56053(19) 0.37231(6) 0.25979(6) 0.0190(3) Uani d . 1 . .
    N N1 0.5847(2) 0.26630(7) 0.22980(7) 0.0163(4) Uani d . 1 . .
    N N2 0.6671(3) 0.01670(9) 0.05279(9) 0.0245(4) Uani d . 1 . .
    N N3 0.5866(2) 0.39328(8) 0.41791(8) 0.0245(4) Uani d . 1 . .
    C C4 0.6016(3) 0.21000(9) 0.42677(9) 0.0167(4) Uani d D 1 . .
    S S1 0.68410(11) 0.13404(3) 0.44617(3) 0.01858(19) Uani d PDU 0.8583(19) A 1
    C C1 0.6115(5) 0.14171(15) 0.52389(16) 0.0192(7) Uani d PDU 0.8583(19) A 1
    H H1A 0.6270 0.1101 0.5547 0.023 Uiso calc PR 0.8583(19) A 1
    C C2 0.5284(8) 0.1996(2) 0.53499(16) 0.0168(8) Uani d PDU 0.8583(19) A 1
    H H2A 0.4807 0.2124 0.5743 0.020 Uiso calc PR 0.8583(19) A 1
    C C3 0.5240(8) 0.2374(2) 0.4797(2) 0.0231(10) Uani d PDU 0.8583(19) A 1
    H H3A 0.4718 0.2783 0.4791 0.028 Uiso calc PR 0.8583(19) A 1
    S S1X 0.5077(14) 0.2515(4) 0.4850(4) 0.0200(18) Uiso d PDU 0.1417(19) A 2
    C C1X 0.560(5) 0.1904(12) 0.5376(10) 0.021(8) Uiso d PDU 0.1417(19) A 2
    H H1XA 0.5349 0.1919 0.5810 0.025 Uiso calc PR 0.1417(19) A 2
    C C2X 0.643(3) 0.1399(10) 0.5079(8) 0.012(5) Uiso d PDU 0.1417(19) A 2
    H H2XA 0.6719 0.1011 0.5274 0.014 Uiso calc PR 0.1417(19) A 2
    C C3X 0.679(3) 0.1544(8) 0.4425(9) 0.0231(10) Uani d PDU 0.14 A 2
    H H3XA 0.7470 0.1284 0.4149 0.028 Uiso calc PR 0.1417(19) A 2
    C C5 0.6017(3) 0.23136(9) 0.36009(9) 0.0163(4) Uani d . 1 A .
    C C6 0.6082(3) 0.18612(9) 0.31136(9) 0.0176(4) Uani d . 1 . .
    H H6A 0.6197 0.1429 0.3217 0.021 Uiso calc R 1 A .
    C C7 0.5978(3) 0.20381(9) 0.24772(9) 0.0164(4) Uani d . 1 A .
    C C8 0.6032(3) 0.15594(9) 0.19636(9) 0.0158(4) Uani d . 1 . .
    C C9 0.5488(3) 0.09205(9) 0.20666(9) 0.0203(4) Uani d . 1 A .
    H H9A 0.5016 0.0800 0.2463 0.024 Uiso calc R 1 . .
    C C10 0.5641(3) 0.04666(9) 0.15893(9) 0.0201(4) Uani d . 1 . .
    H H10A 0.5253 0.0047 0.1666 0.024 Uiso calc R 1 A .
    C C11 0.6372(3) 0.06310(9) 0.09920(9) 0.0178(4) Uani d . 1 A .
    C C12 0.6864(3) 0.12704(9) 0.08808(9) 0.0181(4) Uani d . 1 . .
    H H12A 0.7319 0.1392 0.0483 0.022 Uiso calc R 1 A .
    C C13 0.6680(3) 0.17231(9) 0.13553(9) 0.0171(4) Uani d . 1 A .
    H H13A 0.6995 0.2147 0.1269 0.021 Uiso calc R 1 . .
    C C14 0.5779(3) 0.30963(9) 0.27536(9) 0.0168(4) Uani d . 1 A .
    C C15 0.5874(3) 0.29610(9) 0.34132(9) 0.0163(4) Uani d . 1 . .
    C C16 0.5537(3) 0.38737(9) 0.19226(9) 0.0197(4) Uani d . 1 . .
    H H16A 0.4594 0.3611 0.1712 0.024 Uiso calc R 1 . .
    H H16B 0.6754 0.3791 0.1727 0.024 Uiso calc R 1 . .
    C C17 0.5035(3) 0.45707(9) 0.18628(10) 0.0248(5) Uani d . 1 . .
    H H17A 0.5012 0.4689 0.1421 0.037 Uiso calc R 1 . .
    H H17B 0.5961 0.4825 0.2082 0.037 Uiso calc R 1 . .
    H H17C 0.3813 0.4644 0.2047 0.037 Uiso calc R 1 . .
    C C18 0.5861(3) 0.34927(9) 0.38470(9) 0.0181(4) Uani d . 1 A .
    H H1N2 0.586(3) -0.0177(12) 0.0555(11) 0.039(7) Uiso d . 1 . .
    H H2N2 0.678(3) 0.0308(10) 0.0137(11) 0.029(6) Uiso d . 1 . .
loop_
    _atom_site_aniso_label
    _atom_site_aniso_U_11
    _atom_site_aniso_U_22
    _atom_site_aniso_U_33
    _atom_site_aniso_U_12
    _atom_site_aniso_U_13
    _atom_site_aniso_U_23
    O1 0.0293(7) 0.0135(7) 0.0143(7) 0.0002(6) 0.0006(6) 0.0000(6)
    N1 0.0175(8) 0.0123(9) 0.0191(9) -0.0004(7) 0.0020(7) -0.0014(7)
    N2 0.0355(10) 0.0196(10) 0.0184(9) -0.0040(8) -0.0002(9) -0.0040(8)
    N3 0.0352(10) 0.0189(10) 0.0195(9) 0.0024(8) 0.0004(8) 0.0006(8)
    C4 0.0162(9) 0.0156(10) 0.0182(10) 0.0001(8) -0.0005(8) 0.0003(8)
    S1 0.0220(3) 0.0159(4) 0.0179(3) 0.0049(3) 0.0012(2) 0.0032(3)
    C1 0.0239(16) 0.0225(16) 0.0113(15) 0.0003(12) 0.0022(13) 0.0024(13)
    C2 0.015(2) 0.0202(19) 0.0150(15) 0.0005(13) 0.0000(11) 0.0003(10)
    C3 0.0245(19) 0.019(2) 0.025(2) -0.0002(17) 0.0011(13) -0.0016(17)
    C3X 0.0245(19) 0.019(2) 0.025(2) -0.0002(17) 0.0011(13) -0.0016(17)
    C5 0.0132(9) 0.0181(10) 0.0177(10) 0.0004(8) 0.0000(8) 0.0014(8)
    C6 0.0178(9) 0.0123(10) 0.0227(11) 0.0007(8) 0.0019(8) 0.0005(8)
    C7 0.0136(9) 0.0154(10) 0.0202(10) -0.0013(8) 0.0019(8) -0.0003(9)
    C8 0.0157(9) 0.0144(10) 0.0172(10) 0.0012(8) 0.0009(8) 0.0002(8)
    C9 0.0222(10) 0.0195(11) 0.0192(10) -0.0001(9) 0.0026(8) 0.0016(9)
    C10 0.0247(10) 0.0138(10) 0.0217(11) -0.0015(8) -0.0007(9) 0.0009(8)
    C11 0.0179(10) 0.0191(10) 0.0163(10) 0.0024(8) -0.0038(8) -0.0024(8)
    C12 0.0171(9) 0.0217(11) 0.0156(10) -0.0017(9) -0.0013(8) 0.0029(8)
    C13 0.0161(9) 0.0160(10) 0.0193(10) -0.0005(8) -0.0008(8) 0.0015(8)
    C14 0.0152(9) 0.0145(11) 0.0207(10) 0.0007(8) 0.0010(8) 0.0009(8)
    C15 0.0146(9) 0.0169(10) 0.0174(10) 0.0003(8) 0.0020(8) -0.0015(8)
    C16 0.0265(10) 0.0186(11) 0.0141(10) -0.0010(9) 0.0004(8) 0.0002(8)
    C17 0.0347(12) 0.0198(11) 0.0200(11) 0.0012(9) 0.0033(9) 0.0007(9)
    C18 0.0197(10) 0.0173(11) 0.0173(10) 0.0019(8) 0.0009(8) 0.0048(9)
_geom_special_details
;
All e.s.d.'s (except the e.s.d. in the dihedral angle between two l.s. planes)
are estimated using the full covariance matrix. The cell e.s.d.'s are taken
into account individually in the estimation of e.s.d.'s in distances, angles
and torsion angles; correlations between e.s.d.'s in cell parameters are only
used when they are defined by crystal symmetry. An approximate (isotropic)
treatment of cell e.s.d.'s is used for estimating e.s.d.'s involving l.s.
planes.
;
loop_
    _geom_bond_atom_site_label_1
    _geom_bond_atom_site_label_2
    _geom_bond_site_symmetry_2
    _geom_bond_distance
    _geom_bond_publ_flag
    O1 C14 . 1.352(2) ?
    O1 C16 . 1.452(2) ?
    N1 C14 . 1.316(2) ?
    N1 C7 . 1.359(2) ?
    N2 C11 . 1.389(2) ?
    N2 H1N2 . 0.92(2) ?
    N2 H2N2 . 0.87(2) ?
    N3 C18 . 1.152(2) ?
    C4 C3X . 1.323(14) ?
    C4 C3 . 1.364(5) ?
    C4 C5 . 1.468(3) ?
    C4 S1X . 1.638(8) ?
    C4 S1 . 1.736(2) ?
    S1 C1 . 1.717(3) ?
    C1 C2 . 1.361(4) ?
    C1 H1A . 0.9300 ?
    C2 C3 . 1.404(6) ?
    C2 H2A . 0.9300 ?
    C3 H3A . 0.9300 ?
    S1X C1X . 1.725(17) ?
    C1X C2X . 1.355(16) ?
    C1X H1XA . 0.9300 ?
    C2X C3X . 1.427(17) ?
    C2X H2XA . 0.9300 ?
    C3X H3XA . 0.9300 ?
    C5 C6 . 1.392(3) ?
    C5 C15 . 1.409(3) ?
    C6 C7 . 1.387(3) ?
    C6 H6A . 0.9300 ?
    C7 C8 . 1.469(3) ?
    C8 C13 . 1.398(3) ?
    C8 C9 . 1.403(3) ?
    C9 C10 . 1.382(3) ?
    C9 H9A . 0.9300 ?
    C10 C11 . 1.399(3) ?
    C10 H10A . 0.9300 ?
    C11 C12 . 1.397(3) ?
    C12 C13 . 1.378(3) ?
    C12 H12A . 0.9300 ?
    C13 H13A . 0.9300 ?
    C14 C15 . 1.414(3) ?
    C15 C18 . 1.434(3) ?
    C16 C17 . 1.501(3) ?
    C16 H16A . 0.9700 ?
    C16 H16B . 0.9700 ?
    C17 H17A . 0.9600 ?
    C17 H17B . 0.9600 ?
    C17 H17C . 0.9600 ?
loop_
    _geom_angle_atom_site_label_1
    _geom_angle_atom_site_label_2
    _geom_angle_atom_site_label_3
    _geom_angle_site_symmetry_1
    _geom_angle_site_symmetry_3
    _geom_angle
    _geom_angle_publ_flag
    C14 O1 C16 . . 116.59(14) ?
    C14 N1 C7 . . 117.34(16) ?
    C11 N2 H1N2 . . 113.9(15) ?
    C11 N2 H2N2 . . 116.0(14) ?
    H1N2 N2 H2N2 . . 112(2) ?
    C3X C4 C3 . . 109.2(9) ?
    C3X C4 C5 . . 120.2(8) ?
    C3 C4 C5 . . 130.5(3) ?
    C3X C4 S1X . . 116.3(8) ?
    C5 C4 S1X . . 123.5(3) ?
    C3 C4 S1 . . 109.1(2) ?
    C5 C4 S1 . . 119.99(14) ?
    S1X C4 S1 . . 116.3(3) ?
    C1 S1 C4 . . 92.13(12) ?
    C2 C1 S1 . . 112.0(3) ?
    C2 C1 H1A . . 124.0 ?
    S1 C1 H1A . . 124.0 ?
    C1 C2 C3 . . 111.5(3) ?
    C1 C2 H2A . . 124.3 ?
    C3 C2 H2A . . 124.3 ?
    C4 C3 C2 . . 115.4(4) ?
    C4 C3 H3A . . 122.3 ?
    C2 C3 H3A . . 122.3 ?
    C4 S1X C1X . . 90.0(8) ?
    C2X C1X S1X . . 111.9(15) ?
    C2X C1X H1XA . . 124.1 ?
    S1X C1X H1XA . . 124.1 ?
    C1X C2X C3X . . 110.7(16) ?
    C1X C2X H2XA . . 124.6 ?
    C3X C2X H2XA . . 124.6 ?
    C4 C3X C2X . . 110.6(14) ?
    C4 C3X H3XA . . 124.7 ?
    C2X C3X H3XA . . 124.7 ?
    C6 C5 C15 . . 116.48(17) ?
    C6 C5 C4 . . 119.64(17) ?
    C15 C5 C4 . . 123.82(17) ?
    C7 C6 C5 . . 121.69(18) ?
    C7 C6 H6A . . 119.2 ?
    C5 C6 H6A . . 119.2 ?
    N1 C7 C6 . . 121.64(17) ?
    N1 C7 C8 . . 116.73(17) ?
    C6 C7 C8 . . 121.62(17) ?
    C13 C8 C9 . . 117.52(17) ?
    C13 C8 C7 . . 120.83(17) ?
    C9 C8 C7 . . 121.63(17) ?
    C10 C9 C8 . . 121.11(18) ?
    C10 C9 H9A . . 119.4 ?
    C8 C9 H9A . . 119.4 ?
    C9 C10 C11 . . 120.71(18) ?
    C9 C10 H10A . . 119.6 ?
    C11 C10 H10A . . 119.6 ?
    N2 C11 C12 . . 120.63(18) ?
    N2 C11 C10 . . 120.94(18) ?
    C12 C11 C10 . . 118.39(17) ?
    C13 C12 C11 . . 120.61(18) ?
    C13 C12 H12A . . 119.7 ?
    C11 C12 H12A . . 119.7 ?
    C12 C13 C8 . . 121.57(18) ?
    C12 C13 H13A . . 119.2 ?
    C8 C13 H13A . . 119.2 ?
    N1 C14 O1 . . 119.39(17) ?
    N1 C14 C15 . . 124.92(17) ?
    O1 C14 C15 . . 115.69(16) ?
    C5 C15 C14 . . 117.90(17) ?
    C5 C15 C18 . . 124.26(17) ?
    C14 C15 C18 . . 117.83(17) ?
    O1 C16 C17 . . 107.39(15) ?
    O1 C16 H16A . . 110.2 ?
    C17 C16 H16A . . 110.2 ?
    O1 C16 H16B . . 110.2 ?
    C17 C16 H16B . . 110.2 ?
    H16A C16 H16B . . 108.5 ?
    C16 C17 H17A . . 109.5 ?
    C16 C17 H17B . . 109.5 ?
    H17A C17 H17B . . 109.5 ?
    C16 C17 H17C . . 109.5 ?
    H17A C17 H17C . . 109.5 ?
    H17B C17 H17C . . 109.5 ?
    N3 C18 C15 . . 177.8(2) ?
loop_
    _geom_torsion_atom_site_label_1
    _geom_torsion_atom_site_label_2
    _geom_torsion_atom_site_label_3
    _geom_torsion_atom_site_label_4
    _geom_torsion_site_symmetry_1
    _geom_torsion_site_symmetry_2
    _geom_torsion_site_symmetry_3
    _geom_torsion_site_symmetry_4
    _geom_torsion
    _geom_torsion_publ_flag
    C3X C4 S1 C1 . . . . 93(10) ?
    C3 C4 S1 C1 . . . . 0.1(3) ?
    C5 C4 S1 C1 . . . . -172.59(18) ?
    S1X C4 S1 C1 . . . . 1.6(4) ?
    C4 S1 C1 C2 . . . . -0.2(3) ?
    S1 C1 C2 C3 . . . . 0.2(5) ?
    C3X C4 C3 C2 . . . . -5.3(12) ?
    C5 C4 C3 C2 . . . . 171.7(3) ?
    S1X C4 C3 C2 . . . . -170(5) ?
    S1 C4 C3 C2 . . . . -0.1(5) ?
    C1 C2 C3 C4 . . . . -0.1(7) ?
    C3X C4 S1X C1X . . . . -3(2) ?
    C3 C4 S1X C1X . . . . 14(4) ?
    C5 C4 S1X C1X . . . . 176.6(14) ?
    S1 C4 S1X C1X . . . . 2.6(15) ?
    C4 S1X C1X C2X . . . . -2(3) ?
    S1X C1X C2X C3X . . . . 6(4) ?
    C3 C4 C3X C2X . . . . 4(2) ?
    C5 C4 C3X C2X . . . . -173.0(13) ?
    S1X C4 C3X C2X . . . . 6(2) ?
    S1 C4 C3X C2X . . . . -85(10) ?
    C1X C2X C3X C4 . . . . -8(3) ?
    C3X C4 C5 C6 . . . . 26.4(13) ?
    C3 C4 C5 C6 . . . . -150.2(4) ?
    S1X C4 C5 C6 . . . . -153.1(5) ?
    S1 C4 C5 C6 . . . . 20.7(2) ?
    C3X C4 C5 C15 . . . . -156.5(12) ?
    C3 C4 C5 C15 . . . . 26.9(4) ?
    S1X C4 C5 C15 . . . . 24.1(5) ?
    S1 C4 C5 C15 . . . . -162.13(15) ?
    C15 C5 C6 C7 . . . . -1.0(3) ?
    C4 C5 C6 C7 . . . . 176.29(17) ?
    C14 N1 C7 C6 . . . . -1.5(3) ?
    C14 N1 C7 C8 . . . . 179.37(16) ?
    C5 C6 C7 N1 . . . . 1.4(3) ?
    C5 C6 C7 C8 . . . . -179.56(17) ?
    N1 C7 C8 C13 . . . . 25.1(3) ?
    C6 C7 C8 C13 . . . . -154.02(19) ?
    N1 C7 C8 C9 . . . . -156.59(17) ?
    C6 C7 C8 C9 . . . . 24.3(3) ?
    C13 C8 C9 C10 . . . . 1.9(3) ?
    C7 C8 C9 C10 . . . . -176.49(18) ?
    C8 C9 C10 C11 . . . . 1.0(3) ?
    C9 C10 C11 N2 . . . . 174.78(18) ?
    C9 C10 C11 C12 . . . . -2.9(3) ?
    N2 C11 C12 C13 . . . . -175.82(17) ?
    C10 C11 C12 C13 . . . . 1.8(3) ?
    C11 C12 C13 C8 . . . . 1.1(3) ?
    C9 C8 C13 C12 . . . . -2.9(3) ?
    C7 C8 C13 C12 . . . . 175.46(17) ?
    C7 N1 C14 O1 . . . . -178.52(15) ?
    C7 N1 C14 C15 . . . . 1.5(3) ?
    C16 O1 C14 N1 . . . . -1.0(2) ?
    C16 O1 C14 C15 . . . . 179.01(16) ?
    C6 C5 C15 C14 . . . . 0.9(3) ?
    C4 C5 C15 C14 . . . . -176.28(17) ?
    C6 C5 C15 C18 . . . . -177.58(17) ?
    C4 C5 C15 C18 . . . . 5.2(3) ?
    N1 C14 C15 C5 . . . . -1.2(3) ?
    O1 C14 C15 C5 . . . . 178.77(16) ?
    N1 C14 C15 C18 . . . . 177.37(17) ?
    O1 C14 C15 C18 . . . . -2.6(3) ?
    C14 O1 C16 C17 . . . . 171.13(16) ?
loop_
    _geom_hbond_atom_site_label_D
    _geom_hbond_atom_site_label_H
    _geom_hbond_atom_site_label_A
    _geom_hbond_site_symmetry_A
    _geom_hbond_distance_DH
    _geom_hbond_distance_HA
    _geom_hbond_distance_DA
    _geom_hbond_angle_DHA
    _geom_hbond_publ_flag
    N2 H1N2 N3 3_645 0.92(2) 2.29(2) 3.197(3) 168.2(19) y
    C3 H3A Cg1 3_456 0.93 2.93 3.566(6) 127 y
    C12 H12A Cg1 6_555 0.93 2.78 3.430(3) 128 y
