# Supplementary material for: 6-(4-Amino­phen­yl)-2-eth­oxy-4-(2-thien­yl)nicotinonitrile
Source: Acta Crystallogr Sect E Struct Rep Online. 2010 Jun 26;66(Pt 7):o1811–2. doi: 10.1107/S160053681002369X (PMC3006713; doi:10.1107/S160053681002369X)
Supplement: Supplementary file 2 [file e-66-o1811-Isup2.hkl]

# 
# h,k,l, Fc-squared, Fo-squared, sigma(Fo-squared) and status flag 
# 
data_I
_shelx_title ' tkdm6m in Pbca   (100K)' 
_shelx_refln_list_code          4 
_shelx_F_calc_maximum      522.46 
_exptl_crystal_F_000      1344.00 
_reflns_d_resolution_high  0.8108 
 
loop_ 
 _symmetry_equiv_pos_as_xyz 
 'x, y, z' 
 '-x+1/2, -y, z+1/2' 
 '-x, y+1/2, -z+1/2' 
 'x+1/2, -y+1/2, -z' 
 '-x, -y, -z' 
 'x-1/2, y, -z-1/2' 
 'x, -y-1/2, z-1/2' 
 '-x-1/2, y-1/2, z' 
 
_cell_length_a     7.0751 
_cell_length_b    20.8433 
_cell_length_c    20.9830 
_cell_angle_alpha  90.000 
_cell_angle_beta   90.000 
_cell_angle_gamma  90.000 
 
_shelx_F_squared_multiplier     1.000 
 
loop_ 
 _refln_index_h 
 _refln_index_k 
 _refln_index_l 
 _refln_F_squared_calc 
 _refln_F_squared_meas 
 _refln_F_squared_sigma 
 _refln_observed_status 
   2   0   0    65458.00    64410.28   1030.82 o 
   4   0   0    16759.47    18190.71    317.16 o 
   6   0   0     1355.02     1427.75     79.64 o 
   8   0   0     1963.69     2232.05     88.26 o 
   2   1   0   272968.59   266628.72   2650.14 o 
   4   1   0    12348.91    12876.95    154.26 o 
   6   1   0      210.44      194.54     21.44 o 
   8   1   0     1470.22     1293.51     44.82 o 
   0   2   0    54166.48    47519.12   1753.61 o 
   2   2   0     7074.93     7115.06     80.37 o 
   4   2   0     2833.92     3049.91     53.42 o 
   6   2   0     3178.29     3109.49     53.73 o 
   8   2   0       24.36       73.49     25.94 o 
   2   3   0     5010.26     4863.61     82.12 o 
   4   3   0     2326.32     2296.94     43.20 o 
   6   3   0     1542.51     1536.95     40.08 o 
   8   3   0     1066.14      973.24     50.10 o 
   0   4   0    18520.47    18683.17    237.97 o 
   2   4   0     5896.52     5541.56    105.13 o 
   4   4   0      655.54      601.32     23.57 o 
   6   4   0      139.49      110.33     24.04 o 
   8   4   0     2644.38     2538.10     71.41 o 
   2   5   0     7898.15     7698.14    156.89 o 
   4   5   0     3196.05     3265.59     56.08 o 
   6   5   0      322.68      297.88     28.37 o 
   8   5   0       64.77      101.62     36.33 o 
   0   6   0     4140.37     4038.17     62.65 o 
   2   6   0     8086.32     7749.21    102.13 o 
   4   6   0     2357.28     2366.62     52.35 o 
   6   6   0      100.96       82.12     23.85 o 
   8   6   0      188.08      197.19     39.42 o 
   2   7   0       34.95       33.58     12.59 o 
   4   7   0      285.79      230.03     18.41 o 
   6   7   0     1440.98     1365.57     50.86 o 
   8   7   0       73.92      103.99     38.28 o 
   0   8   0    12709.51    12645.37    170.27 o 
   2   8   0     1276.35     1423.29     29.81 o 
   4   8   0      350.31      236.95     70.36 o 
   6   8   0     1079.01      963.30     44.94 o 
   8   8   0     1355.51     1491.82     67.68 o 
   2   9   0     3741.91     3419.69     49.70 o 
   4   9   0     4881.43     4801.68    107.77 o 
   6   9   0      962.43     1017.55     53.92 o 
   8   9   0       89.47      144.82     40.77 o 
   0  10   0      531.35      468.89     32.37 o 
   2  10   0      923.17      959.88     25.52 o 
   4  10   0      121.24       53.70     21.64 o 
   6  10   0     1607.27     1604.64     58.58 o 
   8  10   0       37.65       88.61     40.65 o 
   2  11   0     4003.10     3888.34     56.44 o 
   4  11   0      863.46      885.52     44.12 o 
   6  11   0      616.52      588.45     41.27 o 
   0  12   0    19588.56    21075.10    548.71 o 
   2  12   0      345.69      353.61     17.73 o 
   4  12   0      109.44      100.46     29.63 o 
   6  12   0      113.42       98.29     32.59 o 
   2  13   0     4434.21     4636.79     75.22 o 
   4  13   0      249.61      208.03     33.30 o 
   6  13   0       26.29       58.60     31.02 o 
   0  14   0      737.58      877.09     40.12 o 
   2  14   0     2638.49     2568.51     65.96 o 
   4  14   0     1381.78     1166.27     52.61 o 
   6  14   0        8.10       10.57     32.21 o 
   2  15   0        0.02      -21.99     27.34 o 
   4  15   0      394.65      388.89     35.43 o 
   6  15   0      520.95      515.01     44.50 o 
   0  16   0     2587.69     2450.14     85.06 o 
   2  16   0      245.76      333.32     54.20 o 
   4  16   0       15.30      -52.48     27.61 o 
   6  16   0      982.67      867.28     53.01 o 
   2  17   0     1909.87     1888.80     57.33 o 
   4  17   0     2568.31     2557.25     91.68 o 
   6  17   0      345.27      354.65     43.80 o 
   0  18   0     2646.22     2860.76     79.59 o 
   2  18   0       62.14       70.13     28.62 o 
   4  18   0       40.37       66.80     39.95 o 
   6  18   0      175.94      246.83     43.11 o 
   2  19   0      126.34       82.09     29.56 o 
   4  19   0     1429.06     1242.71     56.62 o 
   0  20   0      382.59      206.94    150.04 o 
   2  20   0     3085.78     3099.77     81.93 o 
   4  20   0       11.95      -16.84     33.73 o 
   2  21   0       16.98       -0.11     34.10 o 
   4  21   0     2109.39     2054.78     71.68 o 
   0  22   0      663.05      664.44    181.31 o 
   2  22   0      245.56      260.07     46.43 o 
   4  22   0      116.62       39.39     39.00 o 
   2  23   0      579.57      590.84     67.50 o 
   0  24   0        0.34      -53.21    163.88 o 
   2  24   0       15.89       26.77    115.96 o 
   2  25   0       38.91      222.06    129.66 o 
   1   1   1     2052.01     1988.73     19.51 o 
   2   1   1     3390.45     3403.37     30.67 o 
   3   1   1      770.85      671.71     26.11 o 
   4   1   1     2455.36     2426.86     31.28 o 
   5   1   1      821.89      808.27     20.43 o 
   6   1   1       66.02       50.58     13.61 o 
   7   1   1       19.61       27.10     14.56 o 
   8   1   1       55.56       81.55     18.72 o 
   0   2   1      695.64      635.56     13.82 o 
   1   2   1       47.60       33.54      4.03 o 
   2   2   1    12803.37    12507.70     88.28 o 
   3   2   1     1007.25      999.93     18.47 o 
   4   2   1     1288.01     1341.52     23.50 o 
   5   2   1      290.43      289.75     15.23 o 
   6   2   1     1237.78     1169.02     25.74 o 
   7   2   1      427.48      428.52     18.76 o 
   8   2   1       56.44       74.31     18.99 o 
   1   3   1     8062.87     7453.45     69.32 o 
   2   3   1        4.48        0.71      4.02 o 
   3   3   1     3165.34     3017.73     30.59 o 
   4   3   1     6001.52     5753.42     52.77 o 
   5   3   1      608.87      601.75     17.61 o 
   6   3   1      688.78      648.94     21.02 o 
   7   3   1       85.74      102.78     17.82 o 
   8   3   1        3.42       40.24     20.68 o 
   0   4   1      497.73      444.69     12.95 o 
   1   4   1     5904.72     5839.16     55.12 o 
   2   4   1     1490.89     1508.98     25.24 o 
   3   4   1     2636.30     2673.71     27.92 o 
   4   4   1      362.64      369.01     13.92 o 
   5   4   1        3.57       -9.99     11.29 o 
   6   4   1      377.01      391.24     17.92 o 
   7   4   1       14.06       11.25     17.74 o 
   8   4   1      615.70      575.84     30.85 o 
   1   5   1     3004.24     3245.98     36.08 o 
   2   5   1     3261.63     3261.76     36.07 o 
   3   5   1     3904.53     3798.64     35.66 o 
   4   5   1      181.32      185.18     11.83 o 
   5   5   1      933.47      869.96     19.52 o 
   6   5   1      469.24      471.98     22.13 o 
   7   5   1        0.24      -13.06     20.36 o 
   8   5   1       66.24       98.40     26.37 o 
   0   6   1     4149.66     3905.83     44.61 o 
   1   6   1     3812.08     3668.34     40.34 o 
   2   6   1     1348.07     1273.67     27.85 o 
   3   6   1     1670.07     1671.01     22.98 o 
   4   6   1     1511.35     1519.67     24.49 o 
   5   6   1     2036.63     2026.65     32.54 o 
   6   6   1     1202.40     1170.97     30.40 o 
   7   6   1      749.21      696.58     32.67 o 
   8   6   1       43.57       41.36     25.54 o 
   1   7   1      828.09      817.26     16.76 o 
   2   7   1      441.77      419.37     14.90 o 
   3   7   1     2416.58     2394.55     32.89 o 
   4   7   1     2650.90     2559.19     54.98 o 
   5   7   1      432.71      415.50     17.70 o 
   6   7   1       80.99       74.80     20.45 o 
   7   7   1        0.08       13.14     23.68 o 
   8   7   1        1.68       34.55     26.05 o 
   0   8   1      611.92      652.97     17.90 o 
   1   8   1      416.12      499.64     10.90 o 
   2   8   1      894.64      849.15     20.74 o 
   3   8   1     1056.82     1194.13     22.78 o 
   4   8   1      523.30      459.05     47.22 o 
   5   8   1       57.71       23.48     16.11 o 
   6   8   1       10.49       15.28     19.76 o 
   7   8   1       20.62       28.60     24.17 o 
   8   8   1      284.09      366.34     32.21 o 
   1   9   1     1875.31     2079.71     24.09 o 
   2   9   1     4212.28     4356.62     47.04 o 
   3   9   1      131.14      172.00     10.74 o 
   4   9   1     1498.23     1413.34     39.62 o 
   5   9   1      126.25       74.49     20.97 o 
   6   9   1        4.66        9.09     20.33 o 
   7   9   1       21.84        1.50     22.75 o 
   8   9   1        1.45       28.33     27.78 o 
   0  10   1     7469.80     8103.85     92.63 o 
   1  10   1     2220.55     2233.85     25.49 o 
   2  10   1     4663.09     4764.76     50.58 o 
   3  10   1      496.17      573.36     19.47 o 
   4  10   1       28.28       27.16     12.19 o 
   5  10   1      218.81      194.59     21.56 o 
   6  10   1      251.50      284.35     25.31 o 
   7  10   1       85.86       97.92     24.07 o 
   8  10   1        2.90       34.71     29.60 o 
   1  11   1     3426.67     3506.81     33.67 o 
   2  11   1       28.77        0.75     12.04 o 
   3  11   1     2150.19     1944.60     34.30 o 
   4  11   1      744.61      734.77     28.16 o 
   5  11   1      571.21      533.09     26.85 o 
   6  11   1        0.46       11.54     20.90 o 
   7  11   1        5.18       39.33     24.09 o 
   0  12   1      693.13      671.77     65.23 o 
   1  12   1     3032.43     2973.00     30.70 o 
   2  12   1        0.19       14.60     12.35 o 
   3  12   1        0.84      -20.67     16.83 o 
   4  12   1       14.40        0.62     18.84 o 
   5  12   1      275.48      266.64     23.81 o 
   6  12   1        4.15       -4.73     20.79 o 
   7  12   1      176.79      209.44     26.90 o 
   1  13   1        0.08        5.05      9.20 o 
   2  13   1      418.29      390.04     17.40 o 
   3  13   1       54.69       44.28     18.18 o 
   4  13   1      484.87      459.15     26.54 o 
   5  13   1       69.06       36.39     21.40 o 
   6  13   1      138.58      109.66     23.38 o 
   7  13   1      142.38      131.52     26.94 o 
   0  14   1     1161.80     1201.36     36.83 o 
   1  14   1     1109.82     1068.64     19.86 o 
   2  14   1     1764.06     1773.17     39.13 o 
   3  14   1       57.36       33.68     19.45 o 
   4  14   1      269.13      281.48     24.07 o 
   5  14   1      269.14      220.64     25.57 o 
   6  14   1       27.42       41.08     23.89 o 
   7  14   1      425.85      429.42     31.77 o 
   1  15   1      568.05      568.07     16.53 o 
   2  15   1        7.88        3.67     17.11 o 
   3  15   1     1231.96     1222.48     35.38 o 
   4  15   1      806.75      766.71     37.61 o 
   5  15   1      352.34      342.31     28.03 o 
   6  15   1       62.91       60.23     24.65 o 
   7  15   1       38.40       95.38     27.71 o 
   0  16   1      647.38      604.03     26.77 o 
   1  16   1      970.92     1020.87     29.72 o 
   2  16   1        7.58       -2.20     18.66 o 
   3  16   1        0.85       -7.12     19.61 o 
   4  16   1       30.92       52.49     22.06 o 
   5  16   1      102.96      120.34     24.98 o 
   6  16   1       31.87       53.03     25.15 o 
   1  17   1       16.09       16.09     19.18 o 
   2  17   1      149.12      157.31     21.53 o 
   3  17   1      574.36      553.23     28.99 o 
   4  17   1      896.41      866.39     35.09 o 
   5  17   1      208.05      204.87     27.32 o 
   6  17   1      186.87      233.33     29.63 o 
   0  18   1       55.39       52.48     20.88 o 
   1  18   1       24.66       28.96     21.25 o 
   2  18   1      872.68      875.18     33.64 o 
   3  18   1      483.47      511.69     28.96 o 
   4  18   1        4.17       25.07     22.42 o 
   5  18   1      359.72      322.68     29.76 o 
   6  18   1     1362.51     1364.26     46.63 o 
   1  19   1     1441.55     1581.33     60.88 o 
   2  19   1       39.25       35.76     20.78 o 
   3  19   1      430.32      439.85     27.67 o 
   4  19   1     1112.38     1036.49     37.92 o 
   5  19   1        5.34       28.47     25.61 o 
   0  20   1       11.77      -50.90     90.08 o 
   1  20   1     2760.99     2928.35     68.09 o 
   2  20   1       37.51       43.92     22.58 o 
   3  20   1       60.63       68.57     23.68 o 
   4  20   1       77.56       81.09     26.00 o 
   5  20   1      451.23      499.81     33.44 o 
   1  21   1      449.81      415.21     47.09 o 
   2  21   1        6.76       37.75     24.66 o 
   3  21   1      563.91      533.65     32.66 o 
   4  21   1      123.85      169.85     27.96 o 
   5  21   1      409.05      463.18     34.78 o 
   0  22   1       96.08       54.58    109.83 o 
   1  22   1       62.45        4.37     76.44 o 
   2  22   1       51.65       41.75     26.86 o 
   3  22   1       65.66      127.09     27.31 o 
   4  22   1       42.72       68.26     28.66 o 
   1  23   1      120.04       -6.95     79.40 o 
   2  23   1      513.55      610.51     49.92 o 
   3  23   1     1087.34     1217.04     46.30 o 
   0  24   1     1357.33     1381.08    155.14 o 
   1  24   1      405.21      379.78     97.39 o 
   2  24   1       33.22      -65.87     79.94 o 
   3  24   1       15.82      -10.83     31.54 o 
   1  25   1       33.83      -48.27     83.57 o 
   2  25   1      135.48      161.62     90.53 o 
   0   0   2     4211.07     4295.52    129.71 o 
   1   0   2      139.97      114.73      8.13 o 
   2   0   2    30775.77    31126.39    309.68 o 
   3   0   2     2632.48     2290.64    326.05 o 
   4   0   2      871.96      893.92     28.02 o 
   5   0   2      116.85      108.68     18.16 o 
   6   0   2    10474.11    10277.55    116.73 o 
   7   0   2     1784.68     1815.30     44.01 o 
   8   0   2       26.98       53.88     28.64 o 
   1   1   2     3350.92     3391.67     29.00 o 
   2   1   2     4855.44     5059.90     38.28 o 
   3   1   2      330.13      268.04     16.81 o 
   4   1   2    11893.78    12042.84     90.78 o 
   5   1   2     2625.47     2760.60     35.09 o 
   6   1   2      422.67      413.56     18.34 o 
   7   1   2      558.09      555.43     20.69 o 
   8   1   2     1444.11     1375.57     32.49 o 
   0   2   2      864.36     1057.09     16.01 o 
   1   2   2    11704.03    11067.87    146.01 o 
   2   2   2     5506.71     5111.74     39.64 o 
   3   2   2     9310.77     9596.94     72.28 o 
   4   2   2     9265.75     9207.14     72.53 o 
   5   2   2       30.55       19.74     12.27 o 
   6   2   2     2108.55     2028.64     33.80 o 
   7   2   2      373.89      355.96     18.65 o 
   8   2   2       96.77      104.70     20.10 o 
   1   3   2    20497.67    18202.72    462.02 o 
   2   3   2     6457.59     6702.18     64.49 o 
   3   3   2       26.35        4.31      7.60 o 
   4   3   2     3245.62     2968.88     34.73 o 
   5   3   2      703.32      719.68     19.63 o 
   6   3   2     1279.78     1308.78     26.97 o 
   7   3   2       13.79       17.48     16.38 o 
   8   3   2      966.76      941.50     33.31 o 
   0   4   2       46.42       86.81      9.13 o 
   1   4   2      296.16      286.94     11.29 o 
   2   4   2    10892.35    10307.23     99.41 o 
   3   4   2      110.39       96.70      8.52 o 
   4   4   2     2510.91     2508.01     30.36 o 
   5   4   2       13.54       -0.50     11.92 o 
   6   4   2        0.16      -26.64     13.32 o 
   7   4   2      349.80      415.53     25.13 o 
   8   4   2      189.64      203.61     26.53 o 
   1   5   2     4878.56     4881.94     43.85 o 
   2   5   2      634.35      569.47     19.28 o 
   3   5   2        1.18        7.18      5.92 o 
   4   5   2     1595.25     1601.06     25.48 o 
   5   5   2      117.89      112.66     12.85 o 
   6   5   2       98.77      101.86     17.77 o 
   7   5   2       50.39       57.51     22.52 o 
   8   5   2       98.51      127.90     27.13 o 
   0   6   2      510.01      574.01     16.34 o 
   1   6   2      103.08      121.29      9.21 o 
   2   6   2     1066.87      933.32     28.22 o 
   3   6   2      123.75      129.18      8.71 o 
   4   6   2        3.10       13.08      9.71 o 
   5   6   2      304.82      308.65     15.19 o 
   6   6   2       51.08       70.55     18.75 o 
   7   6   2        1.16       -7.19     23.62 o 
   8   6   2      549.96      579.46     36.30 o 
   1   7   2     3900.88     4115.60     39.22 o 
   2   7   2      463.05      506.40     16.00 o 
   3   7   2      257.23      274.87     10.22 o 
   4   7   2      264.45      272.51     12.10 o 
   5   7   2      303.27      274.68     16.09 o 
   6   7   2      222.39      211.10     21.13 o 
   7   7   2      295.47      334.57     33.40 o 
   8   7   2      213.31      196.21     30.33 o 
   0   8   2    13035.49    13046.86    137.62 o 
   1   8   2      761.73      735.62     14.62 o 
   2   8   2     1817.58     1896.20     29.83 o 
   3   8   2        5.34       17.48      9.35 o 
   4   8   2      358.07      319.14     57.46 o 
   5   8   2      147.61      165.84     18.90 o 
   6   8   2      808.62      726.64     30.77 o 
   7   8   2      443.04      496.13     32.42 o 
   8   8   2       30.75       57.52     28.90 o 
   1   9   2      552.18      649.40     15.91 o 
   2   9   2     5373.63     5548.25     56.04 o 
   3   9   2       75.39       34.16     12.92 o 
   4   9   2     2627.62     2315.61     74.60 o 
   5   9   2     1245.43     1159.18     35.18 o 
   6   9   2       51.70       32.47     21.26 o 
   7   9   2       27.30       20.31     24.59 o 
   8   9   2        6.35       31.27     28.24 o 
   0  10   2     2153.54     2331.45     34.86 o 
   1  10   2      224.86      337.37     11.18 o 
   2  10   2      100.50       94.07     13.13 o 
   3  10   2     2225.95     2253.05     35.90 o 
   4  10   2       39.29       49.79     12.16 o 
   5  10   2       12.64        5.82     18.25 o 
   6  10   2        7.31        0.23     20.65 o 
   7  10   2     1243.28     1195.50     39.57 o 
   8  10   2       78.86       81.18     33.96 o 
   1  11   2      467.83      613.99     14.56 o 
   2  11   2        1.34       12.34     12.25 o 
   3  11   2      829.54      872.17     24.35 o 
   4  11   2     1412.25     1402.68     35.87 o 
   5  11   2     1599.88     1505.10     49.05 o 
   6  11   2       41.59       50.68     21.72 o 
   7  11   2        0.72      -27.21     24.82 o 
   0  12   2        0.54       18.31     14.68 o 
   1  12   2     1374.33     1462.94     23.13 o 
   2  12   2     3248.73     3064.61     41.10 o 
   3  12   2      151.08      185.07     18.10 o 
   4  12   2      360.46      330.37     23.59 o 
   5  12   2      468.92      451.73     26.90 o 
   6  12   2      330.57      317.31     27.02 o 
   7  12   2        3.70        7.91     23.03 o 
   1  13   2      209.59      241.36     14.14 o 
   2  13   2      854.63      839.95     23.72 o 
   3  13   2     1372.71     1315.62     34.48 o 
   4  13   2     1308.29     1199.98     35.89 o 
   5  13   2      156.01      150.52     23.04 o 
   6  13   2       29.14       31.30     23.06 o 
   7  13   2      109.05      148.06     26.38 o 
   0  14   2     3504.22     2864.86    389.77 o 
   1  14   2      639.86      633.14     17.67 o 
   2  14   2      288.14      261.74     18.94 o 
   3  14   2       19.83        8.32     19.12 o 
   4  14   2      188.80      190.76     22.80 o 
   5  14   2       44.62       35.82     22.16 o 
   6  14   2       75.14       90.68     25.20 o 
   7  14   2      326.82      380.24     30.99 o 
   1  15   2      468.05      427.89     20.92 o 
   2  15   2      989.10      998.31     31.53 o 
   3  15   2        5.07      -16.12     19.00 o 
   4  15   2       20.90       11.06     20.62 o 
   5  15   2        6.60       -4.09     22.75 o 
   6  15   2        0.49      -26.47     24.90 o 
   7  15   2      107.77      152.95     28.46 o 
   0  16   2      207.01      174.33     21.32 o 
   1  16   2        6.98       12.16     15.96 o 
   2  16   2      209.26      239.26     23.48 o 
   3  16   2       34.34       34.47     20.26 o 
   4  16   2      231.78      247.99     25.35 o 
   5  16   2        7.95        4.10     24.24 o 
   6  16   2     1177.84     1158.65     41.25 o 
   1  17   2      497.88      551.21     26.79 o 
   2  17   2      567.37      525.94     27.75 o 
   3  17   2        5.99        9.74     20.59 o 
   4  17   2     1943.31     1930.31     46.42 o 
   5  17   2      206.86      280.13     28.65 o 
   6  17   2      372.67      335.86     30.77 o 
   0  18   2     1199.49     1199.58     42.91 o 
   1  18   2     1077.65     1052.21     33.60 o 
   2  18   2      239.36      282.97     25.56 o 
   3  18   2       15.29       -6.90     21.46 o 
   4  18   2      165.89      153.66     26.51 o 
   5  18   2       80.62       29.21     26.11 o 
   6  18   2      955.17      955.48     41.64 o 
   1  19   2      100.77       93.58     22.18 o 
   2  19   2       11.64        7.26     28.43 o 
   3  19   2     1680.00     1591.03     45.85 o 
   4  19   2        4.41      -13.49     24.59 o 
   5  19   2       14.99      -13.37     26.20 o 
   0  20   2       46.33       82.01     93.23 o 
   1  20   2      158.74      192.37     36.11 o 
   2  20   2      397.13      444.61     30.15 o 
   3  20   2        0.63       -1.00     24.79 o 
   4  20   2      142.32      138.81     26.73 o 
   5  20   2       73.05       25.31     26.16 o 
   1  21   2        4.20      -20.78     36.60 o 
   2  21   2       18.20        8.95     23.19 o 
   3  21   2      334.68      397.65     31.19 o 
   4  21   2      874.40      992.96     40.89 o 
   0  22   2       28.18     -201.20    100.60 o 
   1  22   2      322.19      250.26     81.88 o 
   2  22   2     1287.84     1385.43     50.17 o 
   3  22   2      147.81      114.65     27.92 o 
   4  22   2      140.87      210.28     31.11 o 
   1  23   2       15.56      -26.40     78.78 o 
   2  23   2      113.29      183.22     35.53 o 
   3  23   2      129.28       82.89     31.35 o 
   0  24   2       70.73       82.37    127.24 o 
   1  24   2       48.23        9.32     82.33 o 
   2  24   2       43.18       13.26     83.94 o 
   3  24   2       69.94      139.24     38.67 o 
   1  25   2      218.29      266.38     92.21 o 
   1   1   3     3283.59     3480.43     33.88 o 
   2   1   3     7513.69     7316.93     55.17 o 
   3   1   3      837.98      818.21     18.46 o 
   4   1   3     5134.40     5084.81     46.50 o 
   5   1   3      279.52      266.73     15.50 o 
   6   1   3      581.70      562.80     20.09 o 
   7   1   3      351.01      324.76     19.39 o 
   8   1   3      409.74      402.59     25.62 o 
   0   2   3    17482.55    17237.10    175.31 o 
   1   2   3    16413.10    16172.70    126.08 o 
   2   2   3     8978.21     8833.68     66.84 o 
   3   2   3     3935.57     4070.90     37.96 o 
   4   2   3       62.30       57.71     10.77 o 
   5   2   3        3.40      -23.96     11.98 o 
   6   2   3     2827.87     2803.22     41.24 o 
   7   2   3      256.09      258.60     18.13 o 
   8   2   3     1579.14     1642.05     48.75 o 
   1   3   3    18132.98    17585.56    141.09 o 
   2   3   3       45.84       21.56      8.47 o 
   3   3   3     2688.81     2612.07     28.86 o 
   4   3   3     2017.53     1937.66     28.17 o 
   5   3   3      365.28      366.55     16.37 o 
   6   3   3     1910.06     1924.48     33.47 o 
   7   3   3        0.14       10.45     17.56 o 
   8   3   3       71.50       99.41     23.60 o 
   0   4   3       60.37       76.64     21.68 o 
   1   4   3     2948.69     2961.94     28.73 o 
   2   4   3      145.47      145.93      9.92 o 
   3   4   3      137.12      148.41      9.34 o 
   4   4   3      133.07       95.48     10.17 o 
   5   4   3        4.22       -6.28     12.57 o 
   6   4   3       45.54       33.65     15.35 o 
   7   4   3      158.72      155.10     24.03 o 
   8   4   3      612.91      610.56     34.15 o 
   1   5   3      314.08      294.78     10.38 o 
   2   5   3      776.60      728.17     22.43 o 
   3   5   3     1861.70     1712.98     30.86 o 
   4   5   3     1022.47      960.65     19.74 o 
   5   5   3        5.26        7.40     12.36 o 
   6   5   3      265.60      298.17     19.64 o 
   7   5   3      104.30       88.55     22.67 o 
   8   5   3      137.41      128.82     28.53 o 
   0   6   3       37.14       40.82     11.64 o 
   1   6   3     1524.43     1479.13     23.21 o 
   2   6   3     1883.48     1898.87     24.27 o 
   3   6   3      554.47      545.57     13.23 o 
   4   6   3     2276.18     2250.84     29.17 o 
   5   6   3     2072.93     1978.96     31.57 o 
   6   6   3     1654.54     1564.84     39.26 o 
   7   6   3       54.63       82.94     26.64 o 
   8   6   3     1149.12     1196.78     52.30 o 
   1   7   3        3.41        1.89      8.24 o 
   2   7   3      310.87      246.50     11.73 o 
   3   7   3     2683.73     2668.37     33.29 o 
   4   7   3     3907.58     3962.41     41.01 o 
   5   7   3       35.74       30.55     14.81 o 
   6   7   3     3123.25     3065.81     50.82 o 
   7   7   3        3.02        1.68     26.01 o 
   8   7   3      619.05      621.05     37.48 o 
   0   8   3     2416.49     2326.80     35.52 o 
   1   8   3     1968.53     2049.14     24.13 o 
   2   8   3      465.71      447.29     15.35 o 
   3   8   3      976.21     1079.50     21.66 o 
   4   8   3      582.51      598.08     20.49 o 
   5   8   3      152.89      176.92     19.71 o 
   6   8   3     1554.99     1559.68     42.39 o 
   7   8   3      207.60      181.89     28.07 o 
   8   8   3      320.59      341.67     33.55 o 
   1   9   3     1103.14     1254.05     18.62 o 
   2   9   3     2028.91     2177.21     31.21 o 
   3   9   3     1167.15     1266.50     27.86 o 
   4   9   3       75.12       49.07      9.85 o 
   5   9   3      969.95      998.90     31.21 o 
   6   9   3      122.44      115.79     23.14 o 
   7   9   3      180.73      181.61     27.67 o 
   8   9   3      174.26      138.42     30.85 o 
   0  10   3    21235.04    22112.88    230.57 o 
   1  10   3       77.67       96.03      8.55 o 
   2  10   3        0.17       -9.50     10.69 o 
   3  10   3      263.02      266.14     17.87 o 
   4  10   3       10.90       27.61     10.75 o 
   5  10   3        5.40       -9.22     19.15 o 
   6  10   3       58.12      -18.92     21.02 o 
   7  10   3       14.48       41.15     24.29 o 
   1  11   3       17.53       14.04      9.15 o 
   2  11   3     7202.41     7505.00     71.64 o 
   3  11   3     1691.93     1608.70     32.49 o 
   4  11   3        2.00       -9.66     18.72 o 
   5  11   3        4.42       -3.17     19.75 o 
   6  11   3      868.51      845.32     34.41 o 
   7  11   3       46.29       70.26     25.72 o 
   0  12   3     5816.13     6063.69     73.72 o 
   1  12   3     1824.32     1927.02     26.62 o 
   2  12   3       36.80       31.99     12.63 o 
   3  12   3      145.06       86.63     15.41 o 
   4  12   3       95.42       87.25     21.97 o 
   5  12   3      184.79      131.25     22.49 o 
   6  12   3        3.59        8.45     22.28 o 
   7  12   3       11.71       33.50     26.27 o 
   1  13   3      368.87      393.59     14.78 o 
   2  13   3       50.24       45.84     13.98 o 
   3  13   3       24.52       26.64     17.92 o 
   4  13   3        3.75       -8.51     19.46 o 
   5  13   3       83.02      107.92     22.49 o 
   6  13   3      197.68      221.78     26.97 o 
   7  13   3      225.26      218.33     30.35 o 
   0  14   3     2824.22     2737.40     58.86 o 
   1  14   3      874.69      874.73     21.68 o 
   2  14   3        4.70      -16.34     16.06 o 
   3  14   3      176.01      184.87     21.59 o 
   4  14   3        9.24      -17.49     19.27 o 
   5  14   3        3.71      -10.69     21.19 o 
   6  14   3       58.51       59.36     24.54 o 
   7  14   3        8.61       19.03     26.88 o 
   1  15   3     1982.49     1914.08     33.21 o 
   2  15   3     1800.76     1710.42     39.06 o 
   3  15   3      222.95      211.74     22.70 o 
   4  15   3     1104.84     1056.52     35.62 o 
   5  15   3       29.54       16.06     23.63 o 
   6  15   3      426.50      446.08     32.18 o 
   7  15   3       87.81      105.64     28.43 o 
   0  16   3       15.25       27.90     17.01 o 
   1  16   3      830.91      746.55     25.43 o 
   2  16   3     2264.77     2395.08     48.14 o 
   3  16   3     1196.06     1147.57     35.63 o 
   4  16   3        1.37      -27.37     21.23 o 
   5  16   3      105.55       93.12     25.60 o 
   6  16   3      533.68      565.90     35.51 o 
   1  17   3     1894.48     1727.06     38.08 o 
   2  17   3     2886.20     2970.50     53.77 o 
   3  17   3        2.64       26.78     22.41 o 
   4  17   3     1133.24     1152.90     38.83 o 
   5  17   3     1394.59     1420.08     44.94 o 
   6  17   3        0.77       15.45     29.39 o 
   0  18   3    13242.40    13363.22    171.49 o 
   1  18   3      541.57      553.89     27.67 o 
   2  18   3      106.65       97.41     22.66 o 
   3  18   3     2726.46     2725.95     55.63 o 
   4  18   3      858.78      795.35     35.71 o 
   5  18   3      263.86      272.98     30.69 o 
   6  18   3       30.46       46.23     26.93 o 
   1  19   3      263.81      296.42     29.11 o 
   2  19   3     4557.37     4549.17     68.99 o 
   3  19   3        9.93       17.29     24.19 o 
   4  19   3        1.39        9.12     26.52 o 
   5  19   3     2141.20     1989.90     54.21 o 
   0  20   3     1276.47     1186.59    165.09 o 
   1  20   3      121.78      189.93     31.16 o 
   2  20   3        0.12       18.22     23.30 o 
   3  20   3       61.21       21.19     26.12 o 
   4  20   3       16.15       19.04     27.48 o 
   5  20   3      145.01      150.19     31.65 o 
   1  21   3      277.41      368.61     47.49 o 
   2  21   3      164.48      193.90     31.53 o 
   3  21   3       87.58       66.51     26.97 o 
   4  21   3        0.43       43.94     28.63 o 
   0  22   3     1172.79     1358.71    147.82 o 
   1  22   3       91.83       59.84     75.71 o 
   2  22   3        2.15       69.28     33.20 o 
   3  22   3       85.38      112.88     39.62 o 
   4  22   3       50.98       55.27     28.50 o 
   1  23   3       15.81        7.20     78.01 o 
   2  23   3      926.32      966.58     48.65 o 
   3  23   3      654.99      726.00     41.94 o 
   0  24   3     1538.08     1461.29    160.99 o 
   1  24   3      248.30      340.25     90.07 o 
   2  24   3      363.15      339.47     89.43 o 
   1  25   3       55.78      -50.58     84.98 o 
   0   0   4     7583.22     7032.17    126.60 o 
   1   0   4     1249.93     1347.68     64.15 o 
   2   0   4    10415.25    10312.91    129.61 o 
   3   0   4      924.03      718.15    133.27 o 
   4   0   4     1542.15     1514.34     34.74 o 
   5   0   4      930.43      962.63     30.23 o 
   6   0   4       42.39       31.07     19.84 o 
   7   0   4      863.31      899.22     36.49 o 
   8   0   4        6.67       70.05     30.93 o 
   1   1   4     4768.33     4882.50     43.11 o 
   2   1   4      563.93      482.94     12.55 o 
   3   1   4      127.08      109.57      9.62 o 
   4   1   4     3496.75     3425.89     36.56 o 
   5   1   4      633.41      587.77     18.86 o 
   6   1   4      623.58      620.47     20.84 o 
   7   1   4      102.78      135.44     17.72 o 
   8   1   4       23.35       44.56     22.00 o 
   0   2   4     8949.29     8455.28     97.96 o 
   1   2   4     1449.13     1539.08     28.52 o 
   2   2   4     7823.09     7400.59     86.07 o 
   3   2   4     1265.25     1282.62     20.37 o 
   4   2   4      358.63      337.19     14.06 o 
   5   2   4     1792.84     1817.65     29.82 o 
   6   2   4       32.83       21.26     14.59 o 
   7   2   4       16.75       20.35     16.96 o 
   8   2   4       15.20       46.08     23.89 o 
   1   3   4    15433.24    15410.63    126.52 o 
   2   3   4      683.69      672.79     25.14 o 
   3   3   4     1125.19     1143.29     18.65 o 
   4   3   4      267.39      246.10     12.62 o 
   5   3   4       40.09       32.18     13.50 o 
   6   3   4        1.78       -0.36     15.14 o 
   7   3   4      603.66      554.22     26.40 o 
   8   3   4        5.07        5.52     23.75 o 
   0   4   4      230.20      215.74     24.12 o 
   1   4   4    10575.51    10592.87     83.83 o 
   2   4   4        2.02        1.03      5.42 o 
   3   4   4      213.33      236.81     10.94 o 
   4   4   4      126.25       90.10     10.56 o 
   5   4   4      250.61      234.79     15.47 o 
   6   4   4      220.65      239.42     17.63 o 
   7   4   4      893.47      917.71     35.17 o 
   8   4   4        2.56       37.91     28.46 o 
   1   5   4     1401.54     1336.25     33.88 o 
   2   5   4      968.75      999.29     40.78 o 
   3   5   4     9627.27     9225.84     78.30 o 
   4   5   4      268.70      260.56     13.21 o 
   5   5   4      371.50      347.38     16.41 o 
   6   5   4      184.57      164.94     19.42 o 
   7   5   4        2.79      -19.74     22.53 o 
   8   5   4       42.08       38.90     28.97 o 
   0   6   4      260.52      195.85     14.64 o 
   1   6   4      708.91      750.50     16.00 o 
   2   6   4     1056.89     1037.81     17.46 o 
   3   6   4     3517.33     3374.52     35.18 o 
   4   6   4     1214.38     1220.13     23.27 o 
   5   6   4     1248.86     1189.00     25.42 o 
   6   6   4      229.04      199.44     22.73 o 
   7   6   4       14.66       19.95     25.02 o 
   8   6   4       79.05       66.51     31.57 o 
   1   7   4     6673.63     6789.75     61.79 o 
   2   7   4      832.91      813.31     18.05 o 
   3   7   4      199.20      106.56     18.43 o 
   4   7   4      238.35      227.72     14.48 o 
   5   7   4       98.63      109.55     18.42 o 
   6   7   4      303.98      314.46     23.88 o 
   7   7   4      167.31      136.81     30.11 o 
   8   7   4      284.00      271.92     34.42 o 
   0   8   4     7075.67     6910.92     81.67 o 
   1   8   4     3016.36     3010.76     30.95 o 
   2   8   4      335.08      336.00     13.75 o 
   3   8   4     1588.61     1672.72     26.64 o 
   4   8   4        9.37      -12.81      9.65 o 
   5   8   4       39.53       -0.86     16.82 o 
   6   8   4      319.88      300.96     26.10 o 
   7   8   4      139.01      169.90     31.67 o 
   8   8   4        1.62       27.67     29.72 o 
   1   9   4     6300.92     6554.33     54.89 o 
   2   9   4      502.90      496.44     15.76 o 
   3   9   4        6.28        0.93     11.22 o 
   4   9   4      253.18      190.64     27.05 o 
   5   9   4      317.74      323.12     21.84 o 
   6   9   4        1.21       -5.66     20.93 o 
   7   9   4       72.15       98.07     27.97 o 
   8   9   4      125.97      113.04     31.83 o 
   0  10   4      503.51      658.87     24.73 o 
   1  10   4     1645.80     1710.28     22.77 o 
   2  10   4      158.79      211.62     13.86 o 
   3  10   4        1.43      -18.30     12.61 o 
   4  10   4      160.05      106.42     20.60 o 
   5  10   4       10.08        1.86     19.79 o 
   6  10   4      206.59      220.24     26.50 o 
   7  10   4      174.68      188.12     29.45 o 
   1  11   4      222.22      334.06     11.87 o 
   2  11   4     1302.73     1386.27     26.87 o 
   3  11   4       13.78        7.60     13.63 o 
   4  11   4       61.30       39.65     17.49 o 
   5  11   4       97.25       92.85     21.53 o 
   6  11   4        4.34       23.43     23.45 o 
   7  11   4        8.87       62.28     26.18 o 
   0  12   4      384.46      436.44     22.14 o 
   1  12   4      429.63      390.70     15.49 o 
   2  12   4       55.74       44.61     13.43 o 
   3  12   4      299.12      338.10     22.67 o 
   4  12   4      337.49      328.42     25.55 o 
   5  12   4      374.23      335.96     27.27 o 
   6  12   4        1.20       -2.88     22.33 o 
   7  12   4       97.45       80.50     26.96 o 
   1  13   4       99.00       94.86     11.83 o 
   2  13   4       98.16       48.90     16.55 o 
   3  13   4     2825.17     2717.68     49.04 o 
   4  13   4       40.05       42.99     21.64 o 
   5  13   4      720.36      699.92     33.13 o 
   6  13   4        0.16        2.86     23.44 o 
   7  13   4        4.94       17.43     26.84 o 
   0  14   4       48.37       85.81     19.51 o 
   1  14   4      299.77      302.28     15.43 o 
   2  14   4      248.52      238.02     21.19 o 
   3  14   4      581.15      555.21     28.79 o 
   4  14   4       71.96       60.72     23.16 o 
   5  14   4      568.50      625.11     31.59 o 
   6  14   4       32.82       61.22     25.06 o 
   7  14   4       19.07       31.65     27.74 o 
   1  15   4       17.36        4.52     13.43 o 
   2  15   4       20.73       10.82     17.53 o 
   3  15   4      320.99      330.58     26.01 o 
   4  15   4      679.84      717.73     32.09 o 
   5  15   4      610.13      625.01     33.16 o 
   6  15   4       27.89      -19.70     24.65 o 
   0  16   4     1331.11     1368.31     37.76 o 
   1  16   4      343.35      310.69     21.22 o 
   2  16   4     1140.24     1074.95     34.78 o 
   3  16   4     2612.30     2586.49     51.99 o 
   4  16   4       35.79       54.07     23.34 o 
   5  16   4      222.38      279.90     28.88 o 
   6  16   4      317.59      367.73     32.09 o 
   1  17   4     4630.81     4678.52     61.90 o 
   2  17   4     2141.61     2225.28     47.68 o 
   3  17   4      482.61      493.51     30.89 o 
   4  17   4      762.34      768.33     36.48 o 
   5  17   4     1935.42     1875.87     50.69 o 
   6  17   4      118.12      129.05     29.20 o 
   0  18   4     4982.81     5285.45    125.18 o 
   1  18   4        0.35       -2.24     19.59 o 
   2  18   4      209.80      236.06     25.16 o 
   3  18   4     2579.34     2658.64     54.70 o 
   4  18   4      162.09      180.80     28.92 o 
   5  18   4      525.35      552.21     36.00 o 
   6  18   4        8.71       57.63     32.25 o 
   1  19   4      163.57      149.35     27.29 o 
   2  19   4      680.97      728.16     33.14 o 
   3  19   4      160.12      151.16     27.08 o 
   4  19   4      151.54      139.17     29.10 o 
   5  19   4      540.24      677.78     39.54 o 
   0  20   4        2.38      -45.09     47.10 o 
   1  20   4       42.61        5.63     28.89 o 
   2  20   4      159.08      146.28     25.64 o 
   3  20   4      302.32      272.44     29.65 o 
   4  20   4        0.84        6.03     27.47 o 
   5  20   4       63.97       54.50     29.83 o 
   1  21   4        4.83      -18.67     35.30 o 
   2  21   4      174.33      187.81     31.40 o 
   3  21   4      381.00      343.09     32.03 o 
   4  21   4      282.09      347.50     34.28 o 
   0  22   4      129.93      -89.05    105.38 o 
   1  22   4      390.84      380.37     59.74 o 
   2  22   4        6.27       31.27     35.94 o 
   3  22   4      493.69      515.15     35.56 o 
   4  22   4       69.24       86.63     31.24 o 
   1  23   4       50.08        7.97     78.57 o 
   2  23   4       30.40       50.25     36.69 o 
   3  23   4       23.95       13.87     32.80 o 
   0  24   4        4.06      -22.60    109.52 o 
   1  24   4      340.95      260.85     88.43 o 
   2  24   4      116.64      -27.68     81.61 o 
   1  25   4      264.55      146.81     91.41 o 
   1   1   5     7346.66     7390.35     65.95 o 
   2   1   5      199.34      161.20     15.27 o 
   3   1   5      852.49      913.93     21.95 o 
   4   1   5     7676.48     7438.71     64.50 o 
   5   1   5        0.08      -14.99     13.77 o 
   6   1   5       61.10       46.46     15.30 o 
   7   1   5      232.74      259.89     21.36 o 
   8   1   5       20.92       72.64     25.11 o 
   0   2   5       92.76       72.93     17.71 o 
   1   2   5     5941.35     5941.41     54.12 o 
   2   2   5     8764.51     8632.29     92.19 o 
   3   2   5      627.58      627.61     15.48 o 
   4   2   5      136.42       97.10     12.08 o 
   5   2   5      365.64      354.04     17.70 o 
   6   2   5     1583.05     1587.18     34.43 o 
   7   2   5        1.74       13.64     18.06 o 
   8   2   5      314.18      314.41     29.53 o 
   1   3   5      402.76      404.33     12.85 o 
   2   3   5      372.38      335.13     13.23 o 
   3   3   5      382.49      358.19     13.30 o 
   4   3   5      997.03      939.82     19.78 o 
   5   3   5       15.09        7.81     13.32 o 
   6   3   5      185.64      160.32     17.14 o 
   7   3   5       19.00        1.33     19.91 o 
   8   3   5      298.73      289.24     29.28 o 
   0   4   5      590.08      533.56     19.38 o 
   1   4   5       72.83       79.73     10.67 o 
   2   4   5       95.51       88.54      9.54 o 
   3   4   5      139.11      151.58     12.02 o 
   4   4   5      337.68      343.43     15.57 o 
   5   4   5      151.67      148.18     15.12 o 
   6   4   5      880.25      830.24     24.20 o 
   7   4   5      317.04      316.02     27.75 o 
   8   4   5       46.11       62.15     27.43 o 
   1   5   5      793.34      895.49     19.02 o 
   2   5   5      422.80      476.22     15.16 o 
   3   5   5      595.90      593.55     16.06 o 
   4   5   5     1448.83     1426.98     26.32 o 
   5   5   5      652.35      715.76     20.81 o 
   6   5   5      699.64      660.18     26.43 o 
   7   5   5      175.73      209.07     27.50 o 
   8   5   5      412.17      356.76     35.35 o 
   0   6   5     1142.87     1066.32     26.00 o 
   1   6   5     1118.85     1162.34     22.77 o 
   2   6   5     2940.89     2961.26     46.88 o 
   3   6   5      692.30      679.29     16.56 o 
   4   6   5      519.79      498.29     17.60 o 
   5   6   5       68.15       46.75     14.23 o 
   6   6   5     1272.92     1266.09     37.25 o 
   7   6   5       97.69       89.16     25.70 o 
   8   6   5     1147.41     1228.96     51.47 o 
   1   7   5      444.15      520.09     14.38 o 
   2   7   5      988.53      904.40     20.84 o 
   3   7   5       45.25       20.50     11.06 o 
   4   7   5     5169.60     5025.27     51.34 o 
   5   7   5      181.32      156.88     19.93 o 
   6   7   5     1120.52     1136.44     34.81 o 
   7   7   5      421.58      419.75     35.78 o 
   8   7   5      179.11      210.26     35.16 o 
   0   8   5      920.55      889.19     26.22 o 
   1   8   5        5.58       -3.24      8.90 o 
   2   8   5      791.77      798.58     20.71 o 
   3   8   5        0.59        2.26      9.00 o 
   4   8   5      175.11      113.02     26.66 o 
   5   8   5       60.92       44.26     18.60 o 
   6   8   5      538.15      535.80     26.91 o 
   7   8   5       11.58       -1.37     28.55 o 
   8   8   5       70.36      127.23     34.58 o 
   1   9   5        5.10        2.19      8.44 o 
   2   9   5     1139.20     1257.34     26.85 o 
   3   9   5       95.85       69.99     12.63 o 
   4   9   5     1115.18     1092.41     44.16 o 
   5   9   5        0.55       20.00     18.40 o 
   6   9   5       40.87       34.61     21.88 o 
   7   9   5      452.46      447.85     37.70 o 
   0  10   5     3045.44     3117.06     54.03 o 
   1  10   5       31.51       44.46      9.66 o 
   2  10   5     5217.81     5162.08     56.75 o 
   3  10   5      158.19      138.54     14.63 o 
   4  10   5       11.04        5.31     15.32 o 
   5  10   5      733.04      782.36     31.28 o 
   6  10   5     3090.61     3137.02     58.30 o 
   7  10   5      160.76      125.23     29.69 o 
   1  11   5     1302.43     1413.62     23.62 o 
   2  11   5       77.62       51.83     13.49 o 
   3  11   5      409.44      406.78     26.09 o 
   4  11   5     5584.57     5503.12     65.62 o 
   5  11   5      127.82      136.43     22.64 o 
   6  11   5      429.51      463.53     31.30 o 
   7  11   5        0.33       20.66     27.05 o 
   0  12   5       81.49       35.52     15.77 o 
   1  12   5       21.40       32.76      9.91 o 
   2  12   5      290.83      306.43     17.37 o 
   3  12   5       21.32        1.04     15.68 o 
   4  12   5      549.38      554.19     34.10 o 
   5  12   5        0.71        9.24     21.40 o 
   6  12   5      614.53      650.22     34.91 o 
   7  12   5       10.16       -1.14     25.44 o 
   1  13   5      315.58      345.09     12.88 o 
   2  13   5       29.76       43.59     13.28 o 
   3  13   5       51.72       21.98     18.35 o 
   4  13   5      196.29      192.79     25.18 o 
   5  13   5       94.56       80.45     23.37 o 
   6  13   5      740.01      694.21     40.46 o 
   7  13   5       37.08       31.52     33.91 o 
   0  14   5      382.65      397.77     24.03 o 
   1  14   5      131.89      138.73     14.56 o 
   2  14   5     1692.78     1761.78     40.04 o 
   3  14   5        4.02        3.79     22.00 o 
   4  14   5     1041.56     1040.70     38.89 o 
   5  14   5      140.44      153.98     26.91 o 
   6  14   5        6.40       24.86     25.75 o 
   7  14   5        2.52      -20.14     27.35 o 
   1  15   5      257.57      271.15     17.87 o 
   2  15   5     4885.34     4736.69     82.11 o 
   3  15   5      483.04      447.01     30.15 o 
   4  15   5     1500.67     1463.57     44.93 o 
   5  15   5        1.88        9.93     23.16 o 
   6  15   5       63.37       49.64     26.45 o 
   0  16   5    11246.91    10946.18    133.78 o 
   1  16   5      232.84      222.10     20.64 o 
   2  16   5      787.82      809.57     29.71 o 
   3  16   5      567.26      620.11     32.52 o 
   4  16   5     2623.40     2651.92     55.36 o 
   5  16   5      282.99      277.67     30.47 o 
   6  16   5      181.64      181.64     30.56 o 
   1  17   5     1686.38     1729.28     38.25 o 
   2  17   5     4264.49     4232.24     67.40 o 
   3  17   5       69.91       94.78     23.51 o 
   4  17   5      520.06      498.81     32.84 o 
   5  17   5       50.07       22.94     26.80 o 
   6  17   5       83.05      110.69     31.08 o 
   0  18   5      650.68      644.25     41.45 o 
   1  18   5      781.80      783.81     28.94 o 
   2  18   5     1467.65     1524.20     42.13 o 
   3  18   5      427.80      438.01     30.15 o 
   4  18   5      624.19      632.73     35.83 o 
   5  18   5       35.75       28.47     28.28 o 
   1  19   5       37.56       30.07     29.14 o 
   2  19   5      184.02      119.02     24.48 o 
   3  19   5      186.38      187.52     27.04 o 
   4  19   5     3775.21     3855.68     69.60 o 
   5  19   5       91.09       51.80     29.21 o 
   0  20   5      282.12      263.14     58.74 o 
   1  20   5        5.66       -0.23     32.46 o 
   2  20   5     1070.47     1016.12     38.27 o 
   3  20   5        0.88       16.03     29.15 o 
   4  20   5     1020.56      990.81     42.42 o 
   5  20   5       92.08      121.55     31.32 o 
   1  21   5      141.21      163.56     41.62 o 
   2  21   5      793.04      653.10     44.24 o 
   3  21   5       15.72       30.18     26.96 o 
   4  21   5     1175.05     1120.46     44.91 o 
   0  22   5      286.01      210.39    115.11 o 
   1  22   5      113.98       87.01     53.90 o 
   2  22   5       30.16      -17.96     34.94 o 
   3  22   5      701.60      764.21     41.97 o 
   4  22   5      157.03      119.70     40.27 o 
   1  23   5      693.30      724.89     94.51 o 
   2  23   5       67.96       62.53     39.33 o 
   3  23   5       59.67       46.93     44.99 o 
   0  24   5      311.70      144.16    116.38 o 
   1  24   5        0.01      -81.52     81.05 o 
   2  24   5      463.14      393.43     66.54 o 
   1  25   5       15.99      -64.05     85.66 o 
   0   0   6     5911.24     5974.17    118.18 o 
   1   0   6      211.01      186.02     24.21 o 
   2   0   6     4567.33     4404.68     84.08 o 
   3   0   6     8286.87     8509.98    100.80 o 
   4   0   6     2832.51     2887.67     57.56 o 
   5   0   6     2389.74     2440.75     50.08 o 
   6   0   6      164.20      157.53     26.54 o 
   7   0   6     1422.42     1316.36     48.55 o 
   8   0   6      951.24     1002.18     57.02 o 
   1   1   6     2207.29     2441.25     32.62 o 
   2   1   6     3763.80     3652.86     51.53 o 
   3   1   6     3527.95     3511.08     41.98 o 
   4   1   6        0.43       -4.90     11.72 o 
   5   1   6     3883.47     3873.32     43.75 o 
   6   1   6       81.12      103.34     16.92 o 
   7   1   6      147.29      117.60     20.70 o 
   8   1   6      249.82      268.16     28.53 o 
   0   2   6       57.61       33.76     13.67 o 
   1   2   6      849.22      841.72     19.92 o 
   2   2   6      669.17      650.51     35.98 o 
   3   2   6     1056.56     1130.98     23.50 o 
   4   2   6       18.05        0.47     11.68 o 
   5   2   6      206.47      215.36     16.01 o 
   6   2   6      687.61      730.56     23.80 o 
   7   2   6      760.05      762.43     26.87 o 
   8   2   6      227.31      198.89     30.00 o 
   1   3   6      976.08      899.73     19.78 o 
   2   3   6     1716.73     1669.49     25.86 o 
   3   3   6     2913.98     2808.78     35.53 o 
   4   3   6      650.44      730.86     20.16 o 
   5   3   6        3.55      -28.04     14.02 o 
   6   3   6      109.98       93.09     17.10 o 
   7   3   6       52.23       54.23     21.42 o 
   8   3   6      187.69      215.09     29.67 o 
   0   4   6    12721.42    12411.29    173.46 o 
   1   4   6     5967.70     5721.20    132.26 o 
   2   4   6      783.26      784.57     18.52 o 
   3   4   6     1293.12     1128.66     30.39 o 
   4   4   6     1162.08     1125.39     24.52 o 
   5   4   6     1771.68     1767.33     33.14 o 
   6   4   6      424.83      403.53     22.24 o 
   7   4   6      955.50      999.73     39.29 o 
   8   4   6      466.53      522.00     34.47 o 
   1   5   6      393.77      396.83     24.58 o 
   2   5   6      143.45       85.64     11.90 o 
   3   5   6     3563.59     3383.38     50.49 o 
   4   5   6       71.09       49.63     10.78 o 
   5   5   6     2030.65     1998.92     36.65 o 
   6   5   6     2547.61     2564.92     52.64 o 
   7   5   6       75.05       68.52     25.58 o 
   8   5   6       37.34       85.76     31.55 o 
   0   6   6      472.36      621.78     24.27 o 
   1   6   6      370.28      379.10     13.77 o 
   2   6   6       12.84       -2.02      6.82 o 
   3   6   6       33.98       38.34     10.21 o 
   4   6   6     1584.44     1568.50     34.14 o 
   5   6   6       57.27       46.92     15.97 o 
   6   6   6      243.64      248.01     25.75 o 
   7   6   6      208.49      214.53     28.06 o 
   8   6   6       99.75       91.99     34.14 o 
   1   7   6      247.19      298.32     13.51 o 
   2   7   6     3652.19     3676.63     38.58 o 
   3   7   6       48.54       42.97     10.21 o 
   4   7   6      163.66      153.26     15.43 o 
   5   7   6     2132.37     2034.60     40.07 o 
   6   7   6       82.19       82.17     22.63 o 
   7   7   6      380.12      360.11     35.01 o 
   8   7   6       86.71      118.72     35.05 o 
   0   8   6     5856.70     5969.58     75.90 o 
   1   8   6      797.61      915.27     19.50 o 
   2   8   6      195.53      168.52     11.14 o 
   3   8   6     3596.01     3705.52     44.44 o 
   4   8   6        9.05        5.75     12.69 o 
   5   8   6       37.61       32.82     18.30 o 
   6   8   6        0.70        5.60     20.59 o 
   7   8   6     2010.84     1891.69     58.70 o 
   8   8   6     1345.80     1266.43     54.47 o 
   1   9   6      165.48      230.82     12.79 o 
   2   9   6      154.40      156.53     14.66 o 
   3   9   6      540.36      549.41     21.29 o 
   4   9   6      943.50      846.63     99.04 o 
   5   9   6     5837.40     5746.81     69.59 o 
   6   9   6      767.80      705.57     38.87 o 
   7   9   6        4.94       55.66     30.26 o 
   0  10   6     3299.31     3337.36     70.18 o 
   1  10   6      264.25      264.12     13.37 o 
   2  10   6     2057.58     1968.77     33.03 o 
   3  10   6      887.45      904.06     32.40 o 
   4  10   6       20.07       17.27     15.90 o 
   5  10   6       38.43       32.86     19.19 o 
   6  10   6      158.23      143.40     26.68 o 
   7  10   6     3642.85     3680.05     77.71 o 
   1  11   6       66.90       67.47     12.35 o 
   2  11   6     1896.24     1885.74     38.55 o 
   3  11   6      121.84      103.80     16.01 o 
   4  11   6       52.50       14.37     19.14 o 
   5  11   6     1875.14     1784.41     44.67 o 
   6  11   6        0.03       10.10     24.54 o 
   7  11   6      444.03      425.52     37.28 o 
   0  12   6     2962.90     2879.32     52.35 o 
   1  12   6     1808.65     1798.00     30.27 o 
   2  12   6      216.58      217.97     15.28 o 
   3  12   6      162.78      170.22     20.50 o 
   4  12   6      221.13      245.89     25.18 o 
   5  12   6       22.24        8.45     21.82 o 
   6  12   6       77.74       76.90     26.55 o 
   7  12   6        3.22       54.97     31.12 o 
   1  13   6      493.66      590.40     19.68 o 
   2  13   6     1625.71     1634.41     35.53 o 
   3  13   6     2140.96     2121.84     44.25 o 
   4  13   6      406.11      389.84     29.24 o 
   5  13   6      451.34      446.68     31.14 o 
   6  13   6       54.65       29.74     26.87 o 
   7  13   6      212.79      224.30     31.96 o 
   0  14   6     3356.89     3245.81     58.48 o 
   1  14   6       41.13       54.77     16.53 o 
   2  14   6       39.46       31.57     18.94 o 
   3  14   6      878.15      893.14     33.14 o 
   4  14   6       33.65       23.13     24.42 o 
   5  14   6       11.31      -11.33     25.42 o 
   6  14   6      380.24      424.95     36.82 o 
   7  14   6      617.05      662.34     42.87 o 
   1  15   6     2662.22     2693.35     44.13 o 
   2  15   6       16.25       31.15     20.02 o 
   3  15   6      493.51      469.23     29.95 o 
   4  15   6       20.55       10.27     24.20 o 
   5  15   6      806.31      851.77     41.03 o 
   6  15   6        8.67        4.64     27.31 o 
   0  16   6     1139.68     1114.21     42.34 o 
   1  16   6     2979.97     3033.07     47.39 o 
   2  16   6      154.91      162.15     23.48 o 
   3  16   6     1850.74     1855.15     58.34 o 
   4  16   6       33.62       13.88     25.42 o 
   5  16   6        3.28        3.75     26.11 o 
   6  16   6       82.81      106.21     30.34 o 
   1  17   6     2295.76     2306.46     45.37 o 
   2  17   6      872.12      907.31     34.01 o 
   3  17   6      161.87      154.53     25.44 o 
   4  17   6      194.32      206.51     28.86 o 
   5  17   6        5.22       25.34     27.14 o 
   6  17   6      546.43      527.41     38.90 o 
   0  18   6       91.08      132.65     33.23 o 
   1  18   6      398.63      476.67     28.89 o 
   2  18   6      110.98      148.70     24.61 o 
   3  18   6        2.60      -26.48     22.86 o 
   4  18   6       48.17      117.35     26.79 o 
   5  18   6        5.57       42.93     28.85 o 
   1  19   6      257.90      263.52     35.81 o 
   2  19   6      328.90      318.06     28.33 o 
   3  19   6      128.97      147.15     27.14 o 
   4  19   6       33.31       34.19     26.92 o 
   5  19   6       13.86       66.45     29.50 o 
   0  20   6     1277.32     1202.87     87.12 o 
   1  20   6      598.23      557.17     42.14 o 
   2  20   6      150.08      160.71     28.57 o 
   3  20   6      178.49      155.25     28.49 o 
   4  20   6      185.02      231.57     32.19 o 
   5  20   6        1.37      -23.15     29.87 o 
   1  21   6      909.20      813.38     53.83 o 
   2  21   6       12.41       42.89     36.25 o 
   3  21   6      960.87     1038.62     42.32 o 
   4  21   6       45.09       82.42     31.13 o 
   0  22   6      149.27      142.98    111.84 o 
   1  22   6     1135.67     1107.52    101.03 o 
   2  22   6      126.13      169.30     48.92 o 
   3  22   6        0.30      -12.50     32.31 o 
   4  22   6      328.18      393.07     42.88 o 
   1  23   6        1.28      -21.84     78.07 o 
   2  23   6       52.88       -8.21     43.87 o 
   3  23   6       17.50      -54.58     37.04 o 
   0  24   6        2.23     -213.85    115.66 o 
   1  24   6      337.00      247.15     87.75 o 
   2  24   6      126.50       53.29     58.57 o 
   1   1   7      430.13      468.21     16.37 o 
   2   1   7     2996.37     2874.95     40.46 o 
   3   1   7       21.93        5.04     10.81 o 
   4   1   7       97.72      135.14     14.61 o 
   5   1   7      461.82      513.86     20.30 o 
   6   1   7      416.86      385.42     22.72 o 
   7   1   7        3.41        2.51     20.52 o 
   8   1   7       68.03       88.29     27.64 o 
   0   2   7     3085.43     2757.21    273.85 o 
   1   2   7      234.21      193.82     15.38 o 
   2   2   7       43.54       28.10      9.87 o 
   3   2   7     1858.74     1924.26     30.09 o 
   4   2   7      259.90      280.84     17.05 o 
   5   2   7      609.09      612.75     22.83 o 
   6   2   7      364.81      337.49     21.75 o 
   7   2   7      498.92      563.25     29.25 o 
   8   2   7      727.10      757.30     39.71 o 
   1   3   7       13.39       13.34      7.05 o 
   2   3   7      722.69      721.51     17.29 o 
   3   3   7     4044.86     4031.38     58.20 o 
   4   3   7       56.21       69.97     13.61 o 
   5   3   7     1025.28      998.18     27.66 o 
   6   3   7        0.15       -1.41     18.30 o 
   7   3   7       69.60       37.04     25.55 o 
   8   3   7      187.82      240.87     33.08 o 
   0   4   7      711.68      681.74     28.37 o 
   1   4   7     2978.57     3122.14     44.43 o 
   2   4   7        1.76        6.29     10.51 o 
   3   4   7       65.33       61.45     11.35 o 
   4   4   7      110.98       65.87     16.49 o 
   5   4   7      466.91      490.64     21.76 o 
   6   4   7       37.43       53.07     19.42 o 
   7   4   7       35.63       45.85     26.54 o 
   8   4   7      136.59      156.88     31.12 o 
   1   5   7     4493.28     4863.29     51.49 o 
   2   5   7       23.98       32.80      9.57 o 
   3   5   7       41.02       31.18     10.85 o 
   4   5   7      402.02      462.72     21.25 o 
   5   5   7      909.94      963.58     25.50 o 
   6   5   7      285.58      285.92     26.83 o 
   7   5   7       70.93       84.74     26.15 o 
   8   5   7        2.75       26.88     34.98 o 
   0   6   7    10600.79    11080.60    175.94 o 
   1   6   7      218.53      329.89     13.51 o 
   2   6   7      874.37      976.93     23.03 o 
   3   6   7     3612.27     3610.48     45.51 o 
   4   6   7        3.85       17.85     10.29 o 
   5   6   7      625.58      619.04     24.19 o 
   6   6   7       41.38       29.33     22.27 o 
   7   6   7      816.66      889.43     39.32 o 
   8   6   7       14.03       20.12     37.51 o 
   1   7   7      681.10      871.84     19.63 o 
   2   7   7     7436.01     7805.58     69.46 o 
   3   7   7       86.81       59.89      9.95 o 
   4   7   7       25.82        9.64     11.53 o 
   5   7   7     1538.55     1477.19     37.06 o 
   6   7   7       48.10       61.41     23.78 o 
   7   7   7       12.07       27.23     29.18 o 
   8   7   7       19.31       81.52     46.04 o 
   0   8   7     5293.68     5940.30    107.55 o 
   1   8   7      166.93      145.88     12.17 o 
   2   8   7      106.93      112.79     12.61 o 
   3   8   7        4.74       -1.61     10.66 o 
   4   8   7      579.77      507.46     61.46 o 
   5   8   7      126.42      122.71     21.36 o 
   6   8   7      216.54      234.82     26.99 o 
   7   8   7      797.16      743.93     42.87 o 
   1   9   7      582.16      594.11     18.05 o 
   2   9   7        0.15       -8.29     10.81 o 
   3   9   7        3.90       12.98     13.69 o 
   4   9   7      564.07      398.14     47.02 o 
   5   9   7      188.55      171.14     22.39 o 
   6   9   7        0.30        5.02     27.77 o 
   7   9   7        0.00        4.80     31.02 o 
   0  10   7     2193.88     2228.59     43.22 o 
   1  10   7        1.93       -3.30     10.76 o 
   2  10   7      245.75      213.65     13.97 o 
   3  10   7       37.64       35.22     21.99 o 
   4  10   7        1.29       -9.34     18.26 o 
   5  10   7      162.03      182.15     23.70 o 
   6  10   7      507.50      595.74     36.66 o 
   7  10   7        5.50        6.34     32.17 o 
   1  11   7     1255.08     1224.27     27.31 o 
   2  11   7      608.34      658.20     22.99 o 
   3  11   7        0.80       -1.37     19.02 o 
   4  11   7        9.27      -21.49     19.36 o 
   5  11   7      132.40       67.61     24.87 o 
   6  11   7     1226.43     1250.93     46.98 o 
   7  11   7      611.78      589.27     45.12 o 
   0  12   7      883.91      947.45     34.96 o 
   1  12   7      420.57      393.97     19.04 o 
   2  12   7      314.32      308.52     19.61 o 
   3  12   7        0.09       -1.44     18.81 o 
   4  12   7      559.45      585.22     28.64 o 
   5  12   7      169.94      153.66     28.18 o 
   6  12   7       44.21       31.22     27.93 o 
   7  12   7      336.52      342.52     38.27 o 
   1  13   7      380.70      392.57     20.72 o 
   2  13   7      305.95      314.56     21.90 o 
   3  13   7        0.74       14.98     20.06 o 
   4  13   7      265.76      299.75     28.68 o 
   5  13   7       37.77       12.31     25.65 o 
   6  13   7      293.15      331.01     34.64 o 
   7  13   7      180.54      139.17     35.72 o 
   0  14   7     2205.24     2103.74     66.33 o 
   1  14   7      664.79      634.67     24.11 o 
   2  14   7      699.05      703.98     29.72 o 
   3  14   7      267.99      286.67     24.73 o 
   4  14   7       42.61       12.05     23.95 o 
   5  14   7        3.78      -14.50     25.85 o 
   6  14   7       22.54       47.07     29.42 o 
   1  15   7      235.84      225.85     20.37 o 
   2  15   7      465.60      517.07     28.53 o 
   3  15   7      127.77      114.29     25.40 o 
   4  15   7     1413.95     1384.48     45.12 o 
   5  15   7        0.36        0.95     28.13 o 
   6  15   7      431.30      399.65     37.31 o 
   0  16   7        0.14       17.15     30.92 o 
   1  16   7       51.60       29.33     19.85 o 
   2  16   7     1217.19     1260.42     37.36 o 
   3  16   7        3.42       20.18     24.43 o 
   4  16   7      235.56      204.88     29.64 o 
   5  16   7        6.12       26.47     28.56 o 
   6  16   7     1129.14     1207.43     48.31 o 
   1  17   7        8.90      -29.36     20.18 o 
   2  17   7       42.72       55.24     25.33 o 
   3  17   7       33.67       20.51     25.61 o 
   4  17   7     1056.67     1075.63     43.65 o 
   5  17   7       31.40       55.86     30.55 o 
   6  17   7        9.25       33.06     31.06 o 
   0  18   7     1951.68     2053.86     76.74 o 
   1  18   7       16.05        7.65     24.23 o 
   2  18   7      409.82      436.66     30.16 o 
   3  18   7      168.64      164.15     27.23 o 
   4  18   7       24.76       49.10     26.99 o 
   5  18   7       64.13      121.37     31.30 o 
   1  19   7      260.97      294.18     33.31 o 
   2  19   7     1428.08     1388.27     44.42 o 
   3  19   7      590.60      629.70     34.72 o 
   4  19   7        2.76       37.26     27.54 o 
   5  19   7      225.17      283.62     35.05 o 
   0  20   7     2602.79     2401.96    111.45 o 
   1  20   7      186.19      201.25     38.36 o 
   2  20   7        2.59       37.13     32.09 o 
   3  20   7      481.07      482.94     33.82 o 
   4  20   7      129.85      117.82     30.35 o 
   1  21   7      135.53      130.74     42.83 o 
   2  21   7      878.26      883.78     51.55 o 
   3  21   7       46.64       89.22     31.01 o 
   4  21   7       73.30      145.41     31.17 o 
   0  22   7      248.79      162.13    111.39 o 
   1  22   7      515.23      512.31     65.18 o 
   2  22   7        1.83      -32.31     36.98 o 
   3  22   7      190.00      175.76     40.08 o 
   1  23   7      546.69      532.71     67.00 o 
   2  23   7       61.96       46.68     44.41 o 
   3  23   7      686.54      742.40     55.67 o 
   0  24   7      639.10      539.23    135.90 o 
   1  24   7      336.75      205.49     87.49 o 
   2  24   7       20.27      -40.66     57.55 o 
   1   0   8      275.64      267.49     17.77 o 
   2   0   8     1574.84     1521.56     40.14 o 
   3   0   8      794.46      755.66     30.92 o 
   4   0   8        4.52        9.90     18.29 o 
   5   0   8      486.98      473.56     31.67 o 
   6   0   8     1318.23     1427.41     48.32 o 
   7   0   8       84.73      155.52     32.43 o 
   8   0   8      300.27      416.39     51.68 o 
   1   1   8      290.59      259.13     17.56 o 
   2   1   8       84.39       89.20     15.94 o 
   3   1   8      317.75      344.94     17.18 o 
   4   1   8     1920.04     1932.38     34.49 o 
   5   1   8      311.05      267.74     19.81 o 
   6   1   8      109.86      128.68     19.74 o 
   7   1   8        0.01       12.72     20.38 o 
   8   1   8       12.63       24.14     32.48 o 
   0   2   8    13573.64    13821.43    323.44 o 
   1   2   8      680.59      695.60     23.66 o 
   2   2   8     1707.78     1587.48     35.07 o 
   3   2   8      764.17      767.46     20.26 o 
   4   2   8       28.11       14.77     14.68 o 
   5   2   8      135.82      123.73     19.61 o 
   6   2   8       45.60       51.33     19.76 o 
   7   2   8       62.16      113.01     25.35 o 
   8   2   8       21.39       48.58     27.97 o 
   1   3   8     3742.15     3962.68     46.66 o 
   2   3   8     4862.35     5028.69     49.00 o 
   3   3   8     1333.42     1318.37     28.24 o 
   4   3   8       33.62       -8.69     14.89 o 
   5   3   8     1474.08     1444.75     34.92 o 
   6   3   8      596.50      622.61     28.11 o 
   7   3   8      210.43      176.77     30.52 o 
   8   3   8        2.96       66.43     30.42 o 
   0   4   8     7148.65     7203.25    100.91 o 
   1   4   8       63.05       48.19     10.22 o 
   2   4   8      352.58      315.82     14.01 o 
   3   4   8     4430.64     4324.62     47.81 o 
   4   4   8        4.78        7.43     12.09 o 
   5   4   8      479.89      451.31     23.56 o 
   6   4   8       92.07      102.67     22.25 o 
   7   4   8     1574.56     1454.43     50.94 o 
   8   4   8      300.13      350.60     39.41 o 
   1   5   8     5532.91     5338.38    167.06 o 
   2   5   8     1795.72     1780.95     30.50 o 
   3   5   8      563.21      562.45     18.26 o 
   4   5   8      979.84      912.38     39.37 o 
   5   5   8     1765.27     1715.91     36.02 o 
   6   5   8       18.97       20.49     24.44 o 
   7   5   8       84.33      133.00     30.34 o 
   8   5   8       92.80       97.58     41.12 o 
   0   6   8     2565.73     2530.29     66.74 o 
   1   6   8     2188.65     2278.47     31.38 o 
   2   6   8      133.25      127.18     16.56 o 
   3   6   8     2701.83     2872.54     38.91 o 
   4   6   8      115.73       78.00     13.63 o 
   5   6   8      114.69       85.98     20.09 o 
   6   6   8       91.24      129.47     28.22 o 
   7   6   8       20.70       84.76     30.30 o 
   8   6   8      160.96      167.78     39.78 o 
   1   7   8     6213.20     6513.80     59.07 o 
   2   7   8       18.28        0.57     10.11 o 
   3   7   8      129.33      123.77     15.17 o 
   4   7   8      652.49      682.46     24.92 o 
   5   7   8      510.66      458.08     27.25 o 
   6   7   8      366.12      389.69     30.71 o 
   7   7   8       95.05      112.48     31.08 o 
   0   8   8      682.01      672.62     28.58 o 
   1   8   8      708.96      791.38     19.43 o 
   2   8   8     6857.45     6758.44     64.73 o 
   3   8   8        1.40        5.01     11.61 o 
   4   8   8      137.19      112.27     16.97 o 
   5   8   8      302.78      346.89     25.77 o 
   6   8   8     1392.99     1381.49     46.17 o 
   7   8   8      932.81      991.68     54.02 o 
   1   9   8      275.55      280.42     15.44 o 
   2   9   8       29.82       -3.33     11.72 o 
   3   9   8       56.28       67.82     16.99 o 
   4   9   8     7332.15     7405.96     78.99 o 
   5   9   8      900.96      855.68     33.32 o 
   6   9   8      204.80      187.78     27.62 o 
   7   9   8        2.44       50.07     34.17 o 
   0  10   8     1755.21     1916.66     48.82 o 
   1  10   8      760.76      787.51     20.99 o 
   2  10   8     1648.51     1643.43     30.48 o 
   3  10   8       21.73      -21.40     15.26 o 
   4  10   8      263.18      272.40     23.52 o 
   5  10   8      100.32      110.93     23.04 o 
   6  10   8      436.74      457.53     37.09 o 
   7  10   8       59.25       83.74     35.04 o 
   1  11   8     2462.82     2350.75     35.22 o 
   2  11   8     2139.15     2190.17     43.93 o 
   3  11   8      148.40      151.30     20.99 o 
   4  11   8       22.96       19.99     20.10 o 
   5  11   8       32.91       39.49     23.62 o 
   6  11   8       47.02       61.57     30.93 o 
   7  11   8      104.80      154.25     36.56 o 
   0  12   8     2909.20     2948.31     52.58 o 
   1  12   8       78.87       82.96     14.43 o 
   2  12   8      148.23      150.35     20.06 o 
   3  12   8     2128.70     2129.22     46.10 o 
   4  12   8      175.42      206.70     23.70 o 
   5  12   8     1323.04     1403.40     47.53 o 
   6  12   8     1469.94     1580.61     55.83 o 
   7  12   8       57.57       79.39     36.04 o 
   1  13   8      195.33      188.17     19.13 o 
   2  13   8        2.07       21.85     19.00 o 
   3  13   8     4004.39     4067.59     63.29 o 
   4  13   8     3119.11     3124.87     57.98 o 
   5  13   8      262.26      280.09     31.78 o 
   6  13   8      318.11      417.41     37.95 o 
   7  13   8        6.33      -20.00     40.06 o 
   0  14   8        5.51       14.32     19.14 o 
   1  14   8      898.72      905.82     28.23 o 
   2  14   8     2049.47     1972.09     45.38 o 
   3  14   8       29.45       15.99     21.95 o 
   4  14   8       48.45       19.68     25.29 o 
   5  14   8      110.21       77.41     28.52 o 
   6  14   8      972.93      983.34     48.63 o 
   1  15   8      340.19      279.58     21.89 o 
   2  15   8        6.09       34.80     22.30 o 
   3  15   8      171.52      202.92     27.47 o 
   4  15   8      312.99      276.47     31.22 o 
   5  15   8      230.08      249.70     32.77 o 
   6  15   8       25.69       77.34     32.72 o 
   0  16   8        4.36        6.31     33.11 o 
   1  16   8      278.75      320.41     23.97 o 
   2  16   8     1309.85     1297.64     39.34 o 
   3  16   8      421.16      402.60     32.70 o 
   4  16   8       85.13       72.40     28.52 o 
   5  16   8      896.84      877.73     44.36 o 
   6  16   8      123.83      172.17     36.54 o 
   1  17   8        2.31        2.63     21.55 o 
   2  17   8      248.69      277.85     27.69 o 
   3  17   8      433.35      401.46     35.99 o 
   4  17   8     3697.13     3770.24     71.44 o 
   5  17   8      392.93      413.87     44.05 o 
   0  18   8      177.16      200.39     37.19 o 
   1  18   8       28.86       10.19     27.21 o 
   2  18   8     1713.17     1742.66     57.85 o 
   3  18   8      275.01      285.21     33.97 o 
   4  18   8       32.66       22.51     28.33 o 
   5  18   8        1.90        3.72     30.89 o 
   1  19   8      244.53      233.76     49.48 o 
   2  19   8       10.91      -19.54     24.66 o 
   3  19   8        0.05       23.02     27.54 o 
   4  19   8       57.99       60.24     29.66 o 
   5  19   8      313.27      364.21     37.18 o 
   0  20   8       62.12       11.20     49.21 o 
   1  20   8      210.05      162.03     38.37 o 
   2  20   8      413.85      487.13     45.29 o 
   3  20   8      149.74      151.12     30.25 o 
   4  20   8       28.53       25.71     29.85 o 
   1  21   8       68.06      -20.64     40.99 o 
   2  21   8        8.88        1.76     36.87 o 
   3  21   8       78.12       60.48     32.31 o 
   4  21   8      766.77      801.68     45.45 o 
   0  22   8      205.07      153.78    110.46 o 
   1  22   8       44.49       51.03     49.07 o 
   2  22   8      157.11      138.61     43.22 o 
   3  22   8      145.09      123.82     51.20 o 
   1  23   8       18.32       18.69     67.94 o 
   2  23   8       38.41      -46.29     45.12 o 
   0  24   8        2.53      -67.15    116.42 o 
   1  24   8       16.56     -133.43     80.76 o 
   1   1   9     2706.96     2797.60     38.28 o 
   2   1   9      851.60     1015.75     26.91 o 
   3   1   9      365.91      408.85     19.83 o 
   4   1   9       51.95       44.01     16.93 o 
   5   1   9      322.64      296.39     21.24 o 
   6   1   9       78.21      105.31     20.50 o 
   7   1   9       12.65       16.23     21.66 o 
   8   1   9        7.06       32.10     40.86 o 
   0   2   9     3560.95     3944.24     68.91 o 
   1   2   9    10815.96    11336.60    121.87 o 
   2   2   9      158.73      224.21     15.65 o 
   3   2   9      662.54      697.72     21.97 o 
   4   2   9      703.89      821.32     26.31 o 
   5   2   9      116.77      124.85     19.66 o 
   6   2   9      241.50      244.86     22.45 o 
   7   2   9      885.30      931.00     36.34 o 
   8   2   9       39.79      129.56     30.59 o 
   1   3   9    11218.16    11688.61    100.30 o 
   2   3   9     3212.56     3413.77     44.58 o 
   3   3   9     3196.99     3113.41     44.91 o 
   4   3   9     1539.88     1592.11     35.54 o 
   5   3   9      331.76      286.93     22.50 o 
   6   3   9       11.78       -5.31     19.46 o 
   7   3   9      544.23      543.64     34.78 o 
   8   3   9      216.31      229.64     32.37 o 
   0   4   9     5205.09     5427.92     72.94 o 
   1   4   9     1059.49     1013.28     21.86 o 
   2   4   9     3367.85     3280.28    127.47 o 
   3   4   9      232.81      246.85     14.81 o 
   4   4   9       13.92       -1.11     14.56 o 
   5   4   9       56.09       30.28     18.79 o 
   6   4   9      647.90      667.71     30.97 o 
   7   4   9       46.44       72.36     27.87 o 
   8   4   9       48.75      145.16     31.48 o 
   1   5   9     1997.22     2175.67     32.97 o 
   2   5   9       16.25       23.69     10.32 o 
   3   5   9     1252.07     1284.34     26.83 o 
   4   5   9     1229.27     1245.29     34.61 o 
   5   5   9      405.97      427.86     25.53 o 
   6   5   9       27.35       13.71     25.64 o 
   7   5   9       24.49       56.77     29.42 o 
   8   5   9      133.65      189.69     34.17 o 
   0   6   9     1738.26     1759.79     51.27 o 
   1   6   9     5457.63     5567.80     53.70 o 
   2   6   9        0.15        9.04     12.69 o 
   3   6   9      130.44       92.01     13.74 o 
   4   6   9       10.98        6.52     12.65 o 
   5   6   9        3.44       -9.23     20.32 o 
   6   6   9       82.03       88.94     27.39 o 
   7   6   9     1301.51     1321.98     50.48 o 
   1   7   9      838.66      861.69     24.46 o 
   2   7   9      619.98      665.65     20.88 o 
   3   7   9      623.07      620.59     22.29 o 
   4   7   9      163.28      180.27     19.90 o 
   5   7   9      263.46      250.43     30.41 o 
   6   7   9       72.79       54.75     27.00 o 
   7   7   9      951.48      931.42     45.77 o 
   0   8   9      375.65      369.75     23.75 o 
   1   8   9      340.69      318.44     15.96 o 
   2   8   9       80.94      116.04     15.05 o 
   3   8   9        6.21       -0.71     12.74 o 
   4   8   9      997.61     1007.12     30.34 o 
   5   8   9       10.12       19.30     22.96 o 
   6   8   9      904.53      912.09     42.50 o 
   7   8   9        6.48      -21.64     34.73 o 
   1   9   9      316.59      318.77     16.41 o 
   2   9   9      841.56      890.42     22.74 o 
   3   9   9       69.44       50.80     14.15 o 
   4   9   9      786.48      790.23     30.85 o 
   5   9   9      267.43      275.18     28.97 o 
   6   9   9      517.67      550.36     37.26 o 
   7   9   9       32.87       57.57     36.30 o 
   0  10   9      351.19      382.59     25.51 o 
   1  10   9       84.26       90.84     14.34 o 
   2  10   9      686.36      683.59     20.87 o 
   3  10   9     1319.07     1340.78     33.50 o 
   4  10   9       15.90        4.41     21.23 o 
   5  10   9      118.70      119.89     26.40 o 
   6  10   9      182.65       88.36     32.28 o 
   7  10   9      524.97      553.57     47.59 o 
   1  11   9        0.94        8.80     13.82 o 
   2  11   9      395.98      330.26     21.54 o 
   3  11   9     2662.57     2574.44     49.64 o 
   4  11   9      243.20      245.71     26.36 o 
   5  11   9     2257.95     2319.51     54.56 o 
   6  11   9       57.63       72.03     33.00 o 
   7  11   9       90.65      100.15     39.30 o 
   0  12   9      936.13      951.31     34.95 o 
   1  12   9     1232.85     1169.58     26.27 o 
   2  12   9       24.98       20.79     18.57 o 
   3  12   9      813.62      824.86     33.23 o 
   4  12   9      893.55      906.52     36.67 o 
   5  12   9     1334.18     1337.60     50.35 o 
   6  12   9       81.06       60.11     34.58 o 
   7  12   9      182.67      192.81     42.19 o 
   1  13   9      455.33      415.09     23.33 o 
   2  13   9      174.54      168.25     22.14 o 
   3  13   9       31.22       -8.31     22.39 o 
   4  13   9      255.24      234.90     27.99 o 
   5  13   9       21.60       23.33     29.23 o 
   6  13   9       72.35      126.47     34.86 o 
   0  14   9     1128.49     1056.01     38.49 o 
   1  14   9     2641.53     2583.22     45.35 o 
   2  14   9       32.67       36.86     22.80 o 
   3  14   9       22.03        2.14     22.65 o 
   4  14   9       37.47       62.96     27.98 o 
   5  14   9      368.78      406.91     36.67 o 
   6  14   9      181.78      166.05     37.71 o 
   1  15   9     1891.39     1887.58     39.97 o 
   2  15   9     2622.39     2516.20     55.93 o 
   3  15   9     1344.11     1399.14     43.98 o 
   4  15   9      168.94      202.80     32.47 o 
   5  15   9      190.07      250.33     35.66 o 
   6  15   9       33.15       65.58     35.31 o 
   0  16   9     6318.60     6263.76    113.99 o 
   1  16   9      855.50      848.63     31.25 o 
   2  16   9     1631.00     1656.57     43.54 o 
   3  16   9      237.06      274.84     31.62 o 
   4  16   9       16.34       16.73     29.12 o 
   5  16   9      215.79      241.89     36.29 o 
   6  16   9        3.40      -21.60     34.58 o 
   1  17   9      290.52      265.54     27.01 o 
   2  17   9      690.39      692.01     34.58 o 
   3  17   9      146.66      140.90     30.42 o 
   4  17   9      669.90      602.72     41.72 o 
   5  17   9        1.47       -2.91     31.45 o 
   0  18   9       20.13       -2.46     33.73 o 
   1  18   9      136.47       82.30     30.25 o 
   2  18   9        1.56       19.56     26.83 o 
   3  18   9       22.92       -7.18     28.28 o 
   4  18   9       20.48        5.38     31.32 o 
   5  18   9       62.00      100.92     34.89 o 
   1  19   9      133.29      110.06     33.46 o 
   2  19   9      161.38      139.22     31.01 o 
   3  19   9      453.65      490.16     38.69 o 
   4  19   9      154.44      137.57     35.88 o 
   5  19   9      443.56      453.56     40.03 o 
   0  20   9      152.82      135.87     57.21 o 
   1  20   9      723.49      740.44     48.44 o 
   2  20   9       35.82       49.74     41.62 o 
   3  20   9      176.03      180.31     34.00 o 
   4  20   9       31.61       95.72     31.35 o 
   1  21   9        7.88       52.17     41.26 o 
   2  21   9       44.38      -72.88     40.81 o 
   3  21   9       50.59       55.09     36.99 o 
   4  21   9       18.26       29.74     32.76 o 
   0  22   9        7.07      -27.49    112.04 o 
   1  22   9      197.81      141.00     53.67 o 
   2  22   9       19.03        2.67     40.62 o 
   3  22   9       15.65       36.01     42.60 o 
   1  23   9      121.20       45.93     57.96 o 
   2  23   9        9.72       57.01     46.64 o 
   0  24   9       30.24        9.67    254.64 o 
   0   0  10     5761.58     5792.96    130.26 o 
   1   0  10     1890.73     2118.58     47.15 o 
   2   0  10     2135.12     2003.42     64.77 o 
   3   0  10      514.29      512.81     30.23 o 
   4   0  10      171.85      212.46     27.45 o 
   5   0  10      621.16      646.67     38.49 o 
   6   0  10      123.31      138.36     30.56 o 
   7   0  10      276.63      356.04     39.00 o 
   8   0  10     1475.40     1449.32    100.48 o 
   1   1  10      192.08      229.04     13.57 o 
   2   1  10     2166.99     2177.38     45.32 o 
   3   1  10     2498.90     2411.12     41.00 o 
   4   1  10      380.41      368.44     21.52 o 
   5   1  10      697.68      674.04     26.46 o 
   6   1  10      233.24      251.66     22.65 o 
   7   1  10        0.03       28.48     23.35 o 
   8   1  10       40.51      116.42     34.73 o 
   0   2  10     2538.26     2712.72     53.22 o 
   1   2  10     1395.14     1548.26     34.64 o 
   2   2  10      325.08      361.49     19.25 o 
   3   2  10      687.05      712.58     32.77 o 
   4   2  10      281.55      272.50     20.64 o 
   5   2  10       19.13       19.77     18.99 o 
   6   2  10      185.80      222.16     22.75 o 
   7   2  10       25.37       91.39     26.56 o 
   8   2  10        3.88        7.89     29.39 o 
   1   3  10      448.81      546.40     20.06 o 
   2   3  10     2055.54     2390.64     36.75 o 
   3   3  10       12.61       -2.96     14.59 o 
   4   3  10     2432.90     2329.36     87.44 o 
   5   3  10      146.79      137.84     20.74 o 
   6   3  10      397.31      474.13     27.94 o 
   7   3  10      185.44      239.31     31.28 o 
   0   4  10     1777.13     2190.42     73.86 o 
   1   4  10        4.82        5.75     12.43 o 
   2   4  10     1762.13     1855.89     33.71 o 
   3   4  10      134.03      141.99     16.13 o 
   4   4  10     1627.20     1698.70     41.44 o 
   5   4  10      304.37      278.68     22.24 o 
   6   4  10     2428.61     2445.29     51.26 o 
   7   4  10       46.44       46.63     27.37 o 
   1   5  10      272.34      268.34     16.07 o 
   2   5  10       93.66      102.36     12.90 o 
   3   5  10        2.47       12.06     14.54 o 
   4   5  10     3308.22     3303.19     53.68 o 
   5   5  10      952.54      895.73     32.31 o 
   6   5  10      756.32      770.73     37.87 o 
   7   5  10      950.84      894.85     43.17 o 
   0   6  10     3326.79     3403.91     57.96 o 
   1   6  10       20.79        8.73     12.16 o 
   2   6  10      111.52      115.32     14.74 o 
   3   6  10      458.57      429.31     21.24 o 
   4   6  10      456.05      437.22     22.71 o 
   5   6  10      379.37      411.69     27.80 o 
   6   6  10     1641.45     1564.50     51.37 o 
   7   6  10      193.86      214.74     33.86 o 
   1   7  10        0.31        0.76     12.02 o 
   2   7  10       36.45       18.83     10.29 o 
   3   7  10       34.62       31.61     10.97 o 
   4   7  10      218.55      214.51     21.27 o 
   5   7  10      572.67      579.27     33.02 o 
   6   7  10      674.99      646.82     38.98 o 
   7   7  10      362.62      413.96     37.85 o 
   0   8  10     2098.46     2063.10     47.51 o 
   1   8  10      166.18      181.47     16.81 o 
   2   8  10     1706.57     1617.24     32.26 o 
   3   8  10       31.30       32.40     15.50 o 
   4   8  10      454.63      446.41     25.42 o 
   5   8  10       20.01       33.40     23.64 o 
   6   8  10      579.77      672.78     45.60 o 
   7   8  10      172.24      244.42     40.45 o 
   1   9  10     3778.21     3759.31     47.38 o 
   2   9  10     1552.84     1540.82     30.73 o 
   3   9  10      909.07      893.65     30.08 o 
   4   9  10     1377.49     1308.06     37.45 o 
   5   9  10       31.33       53.96     25.22 o 
   6   9  10      441.68      452.11     36.98 o 
   7   9  10        7.28       88.60     37.43 o 
   0  10  10      128.99      129.00     23.19 o 
   1  10  10      217.80      228.70     20.72 o 
   2  10  10      393.75      383.45     20.03 o 
   3  10  10     1669.23     1710.98     37.68 o 
   4  10  10      278.40      313.59     27.09 o 
   5  10  10      496.99      503.11     33.83 o 
   6  10  10       15.61       37.91     34.25 o 
   7  10  10       29.54       71.47     37.08 o 
   1  11  10     1004.50     1045.49     26.40 o 
   2  11  10     2682.03     2497.36     44.18 o 
   3  11  10      180.30      161.20     23.54 o 
   4  11  10      116.27      109.00     24.49 o 
   5  11  10      251.87      212.02     29.98 o 
   6  11  10      293.08      262.37     37.23 o 
   7  11  10        1.18       30.27     37.59 o 
   0  12  10     5988.47     5701.10     85.28 o 
   1  12  10        8.89        1.11     13.65 o 
   2  12  10      545.68      520.23     25.59 o 
   3  12  10       96.41       74.27     24.31 o 
   4  12  10      214.50      224.52     27.64 o 
   5  12  10        8.47       -1.72     28.03 o 
   6  12  10      409.34      437.85     42.36 o 
   1  13  10        0.68        9.64     18.59 o 
   2  13  10     1743.69     1751.40     44.84 o 
   3  13  10        0.83      -26.51     22.85 o 
   4  13  10      830.49      811.25     36.23 o 
   5  13  10        6.40       18.05     30.34 o 
   6  13  10      941.70      933.27     51.77 o 
   0  14  10     3048.96     3020.57     63.29 o 
   1  14  10       19.37        9.85     19.49 o 
   2  14  10       70.28       47.11     21.78 o 
   3  14  10       71.76       45.40     24.00 o 
   4  14  10      169.73      149.13     29.85 o 
   5  14  10       69.09       79.85     33.49 o 
   6  14  10        6.28       22.13     34.12 o 
   1  15  10      873.59      904.10     29.35 o 
   2  15  10       91.58       81.79     24.24 o 
   3  15  10      346.89      405.69     31.72 o 
   4  15  10      416.82      417.89     37.27 o 
   5  15  10       36.87       61.61     39.48 o 
   6  15  10        5.89       84.36     36.78 o 
   0  16  10      767.63      696.78     47.31 o 
   1  16  10       81.03       75.92     21.21 o 
   2  16  10       85.48       50.59     24.42 o 
   3  16  10      170.53      191.03     30.01 o 
   4  16  10       55.75       20.64     30.95 o 
   5  16  10      193.08      215.20     37.95 o 
   1  17  10       12.35       22.51     24.79 o 
   2  17  10     1122.48     1100.14     39.35 o 
   3  17  10        2.03      -25.69     27.47 o 
   4  17  10      157.51      126.66     34.59 o 
   5  17  10       10.45       36.67     35.66 o 
   0  18  10     1689.64     1815.63     69.18 o 
   1  18  10        8.17       -6.58     29.95 o 
   2  18  10      139.78      111.15     27.81 o 
   3  18  10        0.25       -5.62     29.47 o 
   4  18  10       11.59       62.52     38.55 o 
   5  18  10        0.70       13.86     35.30 o 
   1  19  10        0.20      -60.48     30.24 o 
   2  19  10       14.81      -27.14     32.96 o 
   3  19  10       35.57       48.34     31.57 o 
   4  19  10        1.92        6.93     33.44 o 
   0  20  10      827.75      750.22     77.27 o 
   1  20  10        1.34       -4.07     32.59 o 
   2  20  10        1.40      -65.68     36.29 o 
   3  20  10       48.29       27.01     31.87 o 
   4  20  10       34.61       39.70     40.43 o 
   1  21  10       44.52       35.01     41.39 o 
   2  21  10      805.37      827.66     53.85 o 
   3  21  10      136.57      125.28     40.77 o 
   0  22  10      725.83      788.34     90.95 o 
   1  22  10       25.25      -32.95     51.23 o 
   2  22  10      224.69      236.11     45.21 o 
   3  22  10       38.13      -31.44     49.82 o 
   1  23  10        8.11      -23.59     57.31 o 
   1   1  11      350.59      380.27     15.60 o 
   2   1  11      481.01      487.37     21.57 o 
   3   1  11     1790.53     1774.43     40.62 o 
   4   1  11      358.64      364.11     23.05 o 
   5   1  11       66.43       49.07     20.12 o 
   6   1  11       96.61       72.15     21.81 o 
   7   1  11        8.87       73.61     25.33 o 
   0   2  11     1034.42     1029.04     35.05 o 
   1   2  11     1708.27     1652.35     43.67 o 
   2   2  11      736.01      643.92     23.69 o 
   3   2  11      793.07      768.75     28.43 o 
   4   2  11       25.42        9.55     19.14 o 
   5   2  11      842.85      833.43     29.92 o 
   6   2  11      229.09      233.12     23.73 o 
   7   2  11      294.71      338.81     31.91 o 
   1   3  11       38.53       44.59     15.09 o 
   2   3  11      271.50      275.65     17.97 o 
   3   3  11      811.01      834.65     29.57 o 
   4   3  11      568.00      539.55     25.25 o 
   5   3  11     2063.04     2155.70     42.59 o 
   6   3  11        6.19        6.61     21.93 o 
   7   3  11        2.38       -4.02     26.55 o 
   0   4  11      673.23      656.81     41.19 o 
   1   4  11      491.08      561.77     18.83 o 
   2   4  11        3.15      -13.80     14.69 o 
   3   4  11      426.06      457.86     20.30 o 
   4   4  11      207.81      205.32     20.45 o 
   5   4  11      255.75      272.88     23.14 o 
   6   4  11        2.48       16.84     23.49 o 
   7   4  11      233.84      232.37     31.96 o 
   1   5  11      661.22      699.88     21.12 o 
   2   5  11      910.31      988.78     23.60 o 
   3   5  11     5229.93     5431.87     64.47 o 
   4   5  11     1237.09     1243.92     32.54 o 
   5   5  11       70.87       72.59     21.40 o 
   6   5  11        0.04       25.24     25.23 o 
   7   5  11        8.63        9.40     29.01 o 
   0   6  11      342.63      453.13     26.49 o 
   1   6  11     3321.18     3418.34     45.13 o 
   2   6  11     2757.46     2779.18     38.88 o 
   3   6  11      705.72      665.91     24.41 o 
   4   6  11       20.19      -17.19     18.24 o 
   5   6  11     1247.93     1244.33     37.71 o 
   6   6  11      627.89      651.87     37.37 o 
   7   6  11      270.82      317.98     42.83 o 
   1   7  11      182.90      195.79     16.99 o 
   2   7  11      912.87      957.25     28.48 o 
   3   7  11      759.75      746.21     28.92 o 
   4   7  11     1034.84     1098.27     33.69 o 
   5   7  11     1017.41     1007.72     38.13 o 
   6   7  11       76.83       56.78     29.39 o 
   7   7  11      117.06      111.05     33.18 o 
   0   8  11     2561.36     2483.26     53.59 o 
   1   8  11      131.42      161.13     17.50 o 
   2   8  11      100.22       87.14     15.46 o 
   3   8  11      590.00      570.86     24.85 o 
   4   8  11       20.27       26.52     20.39 o 
   5   8  11        2.52      -17.49     26.13 o 
   6   8  11        7.05       30.19     29.36 o 
   7   8  11       45.90       32.18     37.02 o 
   1   9  11      830.10      888.34     24.69 o 
   2   9  11       71.78       50.17     14.41 o 
   3   9  11      162.90      146.07     21.19 o 
   4   9  11      976.77      984.78     36.66 o 
   5   9  11        5.85        7.38     25.23 o 
   6   9  11      436.66      463.44     37.99 o 
   7   9  11       29.10       31.07     37.53 o 
   0  10  11     2172.69     2141.73     51.99 o 
   1  10  11     2536.34     2501.87     41.26 o 
   2  10  11      577.07      570.29     22.67 o 
   3  10  11       21.94       25.58     19.71 o 
   4  10  11      715.41      682.58     35.75 o 
   5  10  11      271.68      222.79     30.45 o 
   6  10  11       92.54      110.85     31.51 o 
   7  10  11       42.07       40.75     38.13 o 
   1  11  11     1430.65     1487.50     32.15 o 
   2  11  11     1793.49     1787.57     37.77 o 
   3  11  11     6034.30     5939.69     77.32 o 
   4  11  11       11.71       -5.89     24.32 o 
   5  11  11        0.63        6.42     26.41 o 
   6  11  11        5.75       40.15     33.54 o 
   0  12  11      459.56      424.27     30.91 o 
   1  12  11     4792.36     4801.64     56.20 o 
   2  12  11       45.61       55.42     19.59 o 
   3  12  11     1017.78     1040.16     38.15 o 
   4  12  11      220.41      178.10     27.68 o 
   5  12  11      350.28      413.58     37.31 o 
   6  12  11      170.26      139.47     35.04 o 
   1  13  11     2534.88     2539.00     46.66 o 
   2  13  11        4.00        1.73     20.21 o 
   3  13  11       22.47       11.34     24.12 o 
   4  13  11       59.31       90.53     26.24 o 
   5  13  11     1268.69     1310.39     55.10 o 
   6  13  11      192.67      143.97     37.25 o 
   0  14  11     1452.87     1466.98     46.09 o 
   1  14  11      342.52      398.99     25.51 o 
   2  14  11      151.71      121.36     22.55 o 
   3  14  11     2888.32     2815.50     75.27 o 
   4  14  11       87.86       91.57     29.98 o 
   5  14  11     1177.09     1208.02     55.77 o 
   6  14  11       49.74       97.39     36.20 o 
   1  15  11       22.77        1.18     20.41 o 
   2  15  11     1010.46     1001.34     35.62 o 
   3  15  11     1020.56      958.88     39.28 o 
   4  15  11       97.58      124.82     33.04 o 
   5  15  11     4555.12     4768.21    105.19 o 
   6  15  11       42.97       87.32     37.20 o 
   0  16  11     1642.13     1608.51     74.55 o 
   1  16  11       64.19       63.51     22.31 o 
   2  16  11      143.73      145.18     25.64 o 
   3  16  11     1116.33     1109.83     44.52 o 
   4  16  11      315.52      327.42     38.11 o 
   5  16  11       74.42      100.03     37.17 o 
   1  17  11       44.31       -5.35     29.83 o 
   2  17  11      646.62      652.97     33.31 o 
   3  17  11       50.93        5.55     29.61 o 
   4  17  11       25.63      -19.72     31.04 o 
   5  17  11      507.76      475.09     45.51 o 
   0  18  11      417.53      469.92     46.29 o 
   1  18  11      116.83      120.18     33.23 o 
   2  18  11      825.96      858.14     37.69 o 
   3  18  11       25.98       30.07     31.03 o 
   4  18  11        7.28        7.14     33.48 o 
   5  18  11       77.25      108.21     38.17 o 
   1  19  11       11.98       -3.89     31.90 o 
   2  19  11        0.12      -46.93     37.27 o 
   3  19  11      362.35      366.97     39.35 o 
   4  19  11     1282.52     1335.87     75.45 o 
   0  20  11       25.69       -2.43     58.89 o 
   1  20  11      570.94      561.19     44.02 o 
   2  20  11      382.36      438.46     46.93 o 
   3  20  11      210.26      258.20     38.35 o 
   4  20  11      109.09      177.29     45.28 o 
   1  21  11       61.58       23.16     44.01 o 
   2  21  11       52.19       52.02     42.99 o 
   3  21  11      199.88      196.57     47.25 o 
   0  22  11        3.99      -71.93     61.94 o 
   1  22  11        2.38      -62.18     49.98 o 
   2  22  11       26.90        9.21     47.11 o 
   1  23  11      290.25      407.96     69.62 o 
   0   0  12       36.33       31.31     27.74 o 
   1   0  12     4039.03     4325.41     67.51 o 
   2   0  12     1440.12     1503.89     55.24 o 
   3   0  12     1127.36     1210.43     48.15 o 
   4   0  12      105.74       92.15     29.35 o 
   5   0  12        8.61       17.75     28.10 o 
   6   0  12     1128.40     1136.74     51.16 o 
   7   0  12       20.69       52.14     37.72 o 
   1   1  12     1924.96     2189.63     33.03 o 
   2   1  12        0.74       16.65     16.40 o 
   3   1  12     1273.93     1248.09     33.90 o 
   4   1  12      633.96      649.19     27.38 o 
   5   1  12       80.53       65.89     21.08 o 
   6   1  12      324.38      289.07     26.13 o 
   7   1  12      272.44      357.16     31.53 o 
   0   2  12        0.11       -2.90     21.18 o 
   1   2  12      189.24      176.62     15.93 o 
   2   2  12        7.35       12.11     17.37 o 
   3   2  12       55.93       67.95     21.76 o 
   4   2  12      124.86      129.16     22.23 o 
   5   2  12        0.02      -11.94     19.90 o 
   6   2  12       44.94       39.78     22.34 o 
   7   2  12       53.85      122.06     29.91 o 
   1   3  12     5273.60     5348.96     62.29 o 
   2   3  12        2.44        3.75     16.60 o 
   3   3  12        0.05       -5.26     16.24 o 
   4   3  12       44.04       27.74     20.53 o 
   5   3  12      935.11      941.51     32.70 o 
   6   3  12        0.74       -1.66     22.74 o 
   7   3  12      114.69      212.19     37.15 o 
   0   4  12      286.05      336.07     32.18 o 
   1   4  12     5635.46     5852.44     63.90 o 
   2   4  12        0.84       13.24     13.00 o 
   3   4  12      623.12      632.85     26.72 o 
   4   4  12        5.29        8.12     20.02 o 
   5   4  12       11.64       22.79     20.43 o 
   6   4  12        1.20       28.86     25.04 o 
   7   4  12     1282.84     1305.04     48.66 o 
   1   5  12     2796.99     2711.82     38.51 o 
   2   5  12     1482.97     1525.21     34.65 o 
   3   5  12       96.03       92.07     20.66 o 
   4   5  12       24.89       37.81     20.64 o 
   5   5  12      379.80      408.07     28.53 o 
   6   5  12        0.31       17.50     27.18 o 
   7   5  12      474.73      489.57     37.05 o 
   0   6  12     3607.62     3725.37     65.60 o 
   1   6  12       50.29       66.77     16.61 o 
   2   6  12      130.69      108.25     15.81 o 
   3   6  12       14.14       -9.44     16.69 o 
   4   6  12      386.58      371.80     26.71 o 
   5   6  12      475.60      467.83     29.12 o 
   6   6  12       64.48       89.57     28.60 o 
   7   6  12       17.70       67.00     30.88 o 
   1   7  12        1.80      -20.13     13.48 o 
   2   7  12      303.74      290.24     19.85 o 
   3   7  12     2311.15     2248.09     45.64 o 
   4   7  12       57.01       74.08     23.41 o 
   5   7  12        3.39       24.08     24.49 o 
   6   7  12        0.04      -14.36     27.67 o 
   7   7  12       98.97       98.80     32.45 o 
   0   8  12       86.72       67.69     23.90 o 
   1   8  12     1151.07     1150.17     27.78 o 
   2   8  12      523.58      518.72     23.49 o 
   3   8  12       77.52       92.86     20.40 o 
   4   8  12      517.87      558.08     28.58 o 
   5   8  12      184.54      158.31     29.23 o 
   6   8  12       17.62      -27.03     26.83 o 
   7   8  12      240.46      217.84     35.60 o 
   1   9  12        1.71       31.08     17.20 o 
   2   9  12     1099.79     1058.06     28.46 o 
   3   9  12     2076.14     2225.57     44.60 o 
   4   9  12      556.42      532.33     30.27 o 
   5   9  12      341.02      329.43     32.64 o 
   6   9  12      636.19      705.43     40.40 o 
   7   9  12       10.99       29.20     35.27 o 
   0  10  12      787.56      723.81     34.68 o 
   1  10  12      477.96      482.98     22.43 o 
   2  10  12      359.67      398.48     24.14 o 
   3  10  12      863.86      831.35     30.39 o 
   4  10  12     1701.97     1684.15     47.19 o 
   5  10  12     2185.86     2246.49     55.05 o 
   6  10  12      631.29      684.60     43.19 o 
   1  11  12     2076.97     1948.31     36.92 o 
   2  11  12     2060.13     2128.50     48.32 o 
   3  11  12     1053.11     1021.94     34.49 o 
   4  11  12      682.10      668.66     38.56 o 
   5  11  12       54.69       -3.46     28.09 o 
   6  11  12      224.14      219.17     51.69 o 
   0  12  12     4033.03     4043.93     74.85 o 
   1  12  12     2963.06     2910.31     46.99 o 
   2  12  12      660.32      686.83     28.38 o 
   3  12  12      491.84      469.80     29.71 o 
   4  12  12      883.08      871.88     40.16 o 
   5  12  12        0.04      -22.59     28.15 o 
   6  12  12     1122.83     1055.41     54.28 o 
   1  13  12     4356.86     4400.30     60.98 o 
   2  13  12     1326.38     1403.95     35.20 o 
   3  13  12     2155.14     2033.70     49.31 o 
   4  13  12      752.96      733.22     39.44 o 
   5  13  12      372.27      451.37     41.87 o 
   6  13  12       34.96       75.71     36.54 o 
   0  14  12       53.50       26.44     26.13 o 
   1  14  12     2129.82     2211.20     45.06 o 
   2  14  12       73.97      101.80     22.94 o 
   3  14  12      198.49      208.85     28.21 o 
   4  14  12      100.59       32.39     29.16 o 
   5  14  12      560.40      655.04     47.04 o 
   6  14  12       24.96       18.09     35.94 o 
   1  15  12        0.01      -35.13     20.80 o 
   2  15  12      664.11      595.16     31.27 o 
   3  15  12       98.48       83.36     28.87 o 
   4  15  12       31.07       12.48     32.05 o 
   5  15  12      178.99      104.42     38.23 o 
   0  16  12      531.96      357.53     43.30 o 
   1  16  12      428.29      379.80     28.41 o 
   2  16  12      167.39      123.99     26.54 o 
   3  16  12        0.35      -17.61     26.99 o 
   4  16  12        0.62        5.76     34.13 o 
   5  16  12        0.11      -28.60     39.52 o 
   1  17  12       37.90       13.21     30.65 o 
   2  17  12      105.12      120.63     26.91 o 
   3  17  12      725.44      802.47     42.88 o 
   4  17  12      110.08      160.05     39.76 o 
   5  17  12       95.05       86.71     38.54 o 
   0  18  12      655.80      704.35     58.64 o 
   1  18  12      430.39      390.64     38.07 o 
   2  18  12        2.09      -33.10     27.38 o 
   3  18  12       74.93       81.00     32.40 o 
   4  18  12       13.74      104.93     35.85 o 
   1  19  12       31.26      -56.98     32.09 o 
   2  19  12        1.98       15.46     50.14 o 
   3  19  12       94.11       83.37     33.61 o 
   4  19  12       16.85      -19.18     36.11 o 
   0  20  12       91.53       65.81     61.54 o 
   1  20  12        5.46      -40.95     34.03 o 
   2  20  12       34.31       22.10     41.65 o 
   3  20  12       20.96       -3.27     37.17 o 
   1  21  12        2.50      -84.60     42.30 o 
   2  21  12      297.54      369.05     51.14 o 
   0  22  12      621.55      527.28     83.29 o 
   1  22  12       58.17      -99.60     49.80 o 
   2  22  12       50.96      -13.03     44.58 o 
   1   1  13     3643.61     3829.82     45.56 o 
   2   1  13     2263.56     2197.85     49.31 o 
   3   1  13      339.80      359.04     25.75 o 
   4   1  13      264.01      268.67     24.01 o 
   5   1  13       82.05       76.93     21.91 o 
   6   1  13      372.43      403.74     28.47 o 
   7   1  13      205.06      212.50     29.74 o 
   0   2  13     9780.14     9603.15    181.23 o 
   1   2  13     1650.85     1636.54     35.58 o 
   2   2  13       31.92       38.43     19.52 o 
   3   2  13      954.37      980.49     34.05 o 
   4   2  13       19.50       23.73     20.45 o 
   5   2  13      525.73      495.31     27.57 o 
   6   2  13      271.74      309.73     28.74 o 
   7   2  13      613.63      625.91     38.49 o 
   1   3  13      801.27      809.41     24.55 o 
   2   3  13     2451.86     2439.47     47.22 o 
   3   3  13      226.34      209.52     21.43 o 
   4   3  13      241.81      215.64     23.85 o 
   5   3  13      157.31      135.85     22.74 o 
   6   3  13      116.34      146.63     27.48 o 
   7   3  13       69.14       86.79     31.35 o 
   0   4  13      807.79     1029.56     45.61 o 
   1   4  13       13.31       52.37     19.10 o 
   2   4  13      581.66      551.89     28.41 o 
   3   4  13       29.64       28.76     20.33 o 
   4   4  13      351.09      343.51     25.80 o 
   5   4  13        8.45       -9.38     22.43 o 
   6   4  13      210.94      212.01     29.42 o 
   7   4  13      107.08      150.64     34.72 o 
   1   5  13      166.83      137.18     17.98 o 
   2   5  13      262.16      222.37     22.60 o 
   3   5  13      434.38      460.53     26.51 o 
   4   5  13      885.68      941.37     34.68 o 
   5   5  13        1.03      -10.27     23.47 o 
   6   5  13      231.20      238.17     32.59 o 
   7   5  13       60.62       95.89     31.93 o 
   0   6  13     6923.61     6946.21    103.20 o 
   1   6  13      727.11      700.22     24.69 o 
   2   6  13       16.04        5.50     15.84 o 
   3   6  13       43.11       93.97     22.09 o 
   4   6  13      405.92      381.20     28.37 o 
   5   6  13      200.51      244.25     27.09 o 
   6   6  13       18.93        5.19     28.12 o 
   7   6  13       85.49      110.64     33.48 o 
   1   7  13       31.70       25.79     15.22 o 
   2   7  13     4663.77     4707.54     60.88 o 
   3   7  13      389.79      383.79     24.61 o 
   4   7  13      939.38      927.65     36.22 o 
   5   7  13      190.22      186.87     27.65 o 
   6   7  13        2.53      -37.44     27.72 o 
   7   7  13        0.19       32.87     37.77 o 
   0   8  13     1140.03     1075.84     39.16 o 
   1   8  13       14.02        9.79     16.85 o 
   2   8  13      694.00      724.51     28.61 o 
   3   8  13      235.13      241.96     25.11 o 
   4   8  13       42.31       31.04     22.18 o 
   5   8  13       28.82       12.43     27.16 o 
   6   8  13      731.03      790.85     43.11 o 
   7   8  13       25.36       68.61     33.90 o 
   1   9  13      109.68      105.91     18.84 o 
   2   9  13     1059.55      999.72     29.82 o 
   3   9  13        6.39       11.76     22.98 o 
   4   9  13      176.02      145.22     26.02 o 
   5   9  13        4.41        0.51     27.50 o 
   6   9  13        8.05        5.36     29.65 o 
   0  10  13     3840.42     3834.42     72.70 o 
   1  10  13       62.14       85.08     19.62 o 
   2  10  13       98.41       99.13     23.23 o 
   3  10  13       18.47        1.50     22.22 o 
   4  10  13      615.03      602.20     33.77 o 
   5  10  13      106.60       99.76     29.30 o 
   6  10  13        0.14        8.17     30.37 o 
   1  11  13      112.26      119.51     20.01 o 
   2  11  13      821.67      821.86     32.72 o 
   3  11  13       42.02       25.45     23.01 o 
   4  11  13      185.91      160.03     28.23 o 
   5  11  13     2294.27     2341.21     61.88 o 
   6  11  13       47.55       83.12     36.71 o 
   0  12  13      224.32      290.48     32.20 o 
   1  12  13      924.49      922.07     31.85 o 
   2  12  13      133.37       95.84     24.12 o 
   3  12  13     4921.47     4787.69     71.18 o 
   4  12  13      151.60      139.79     29.23 o 
   5  12  13      472.21      502.03     36.78 o 
   6  12  13      224.15      242.74     41.49 o 
   1  13  13    10526.59    10205.26    103.36 o 
   2  13  13      380.96      341.45     27.86 o 
   3  13  13      113.60      146.63     27.18 o 
   4  13  13        0.65      -10.50     26.73 o 
   5  13  13     1674.70     1653.26     58.88 o 
   6  13  13       99.65      137.28     37.71 o 
   0  14  13      176.37      145.95     39.02 o 
   1  14  13     2916.35     2816.56     51.22 o 
   2  14  13        6.55      -28.47     24.63 o 
   3  14  13     4433.89     4088.78     68.39 o 
   4  14  13      824.30      867.28     41.60 o 
   5  14  13      847.72      844.07     49.14 o 
   1  15  13     1294.71     1098.90     35.44 o 
   2  15  13        6.79      -13.44     25.82 o 
   3  15  13      106.95      121.62     28.21 o 
   4  15  13      259.64      275.70     40.75 o 
   5  15  13       82.04       60.25     34.25 o 
   0  16  13      877.17      908.28     54.24 o 
   1  16  13       18.59        3.93     26.92 o 
   2  16  13      123.98      147.23     29.66 o 
   3  16  13       26.33       13.93     27.82 o 
   4  16  13       55.20      106.63     34.85 o 
   5  16  13       12.36       -0.25     35.20 o 
   1  17  13      207.64      212.41     36.06 o 
   2  17  13      126.63      130.40     30.50 o 
   3  17  13        0.05       29.74     28.62 o 
   4  17  13        1.60       76.10     34.48 o 
   0  18  13       65.00       92.85     42.56 o 
   1  18  13      134.60      125.74     35.40 o 
   2  18  13      376.53      444.92     39.23 o 
   3  18  13       35.59       14.80     31.37 o 
   4  18  13      145.78      186.72     37.17 o 
   1  19  13       23.94       12.38     34.96 o 
   2  19  13      647.10      637.48     49.72 o 
   3  19  13      423.56      470.34     40.46 o 
   0  20  13      702.29      615.89     74.59 o 
   1  20  13      325.14      396.02     43.12 o 
   2  20  13       95.01      134.38     58.27 o 
   3  20  13        9.21       24.99     45.72 o 
   1  21  13      193.25      128.57     49.04 o 
   2  21  13       20.39       31.21     45.98 o 
   0  22  13      248.12      169.68     77.10 o 
   1  22  13       25.97      -18.56     55.32 o 
   0   0  14      374.02      385.05     69.17 o 
   1   0  14     1130.31     1177.34     38.85 o 
   2   0  14      665.46      673.59     45.64 o 
   3   0  14     1602.41     1560.41     52.40 o 
   4   0  14      248.54      214.06     36.47 o 
   5   0  14     2068.39     2007.00     61.61 o 
   6   0  14       61.27       75.72     34.64 o 
   7   0  14       23.13       75.83     42.60 o 
   1   1  14      614.73      644.97     24.40 o 
   2   1  14       24.43        3.44     12.36 o 
   3   1  14     4396.04     4335.73     78.21 o 
   4   1  14      127.75       96.83     22.05 o 
   5   1  14      168.00      142.86     24.05 o 
   6   1  14       39.32       46.46     24.04 o 
   7   1  14        5.03       42.84     27.98 o 
   0   2  14      377.12      362.78     31.69 o 
   1   2  14      165.98      141.87     21.12 o 
   2   2  14       20.51       29.75     15.52 o 
   3   2  14       15.95        6.19     20.48 o 
   4   2  14      197.35      157.64     23.02 o 
   5   2  14      149.61      152.85     23.90 o 
   6   2  14        6.51        6.54     25.13 o 
   7   2  14       10.01       78.82     29.86 o 
   1   3  14       21.16        1.86     14.45 o 
   2   3  14      584.20      604.41     28.79 o 
   3   3  14     1179.84     1202.14     35.44 o 
   4   3  14        6.57        9.84     21.55 o 
   5   3  14     1391.51     1332.65     37.99 o 
   6   3  14      300.38      271.28     30.30 o 
   7   3  14      130.56      194.95     34.21 o 
   0   4  14      834.66      996.55     47.77 o 
   1   4  14     2217.71     2325.44     56.33 o 
   2   4  14      168.04      156.10     21.00 o 
   3   4  14     3284.56     3263.18     54.13 o 
   4   4  14      353.27      325.43     26.18 o 
   5   4  14     2493.08     2500.28     52.87 o 
   6   4  14      593.17      576.98     37.03 o 
   7   4  14     1167.00     1267.08     51.80 o 
   1   5  14       45.44       38.14     17.72 o 
   2   5  14      490.80      490.98     29.37 o 
   3   5  14      884.16      871.92     32.08 o 
   4   5  14     1250.57     1264.41     37.00 o 
   5   5  14     3900.66     3843.62     67.35 o 
   6   5  14        0.04       61.25     30.20 o 
   7   5  14      233.05      317.82     44.75 o 
   0   6  14      955.21      899.34     41.73 o 
   1   6  14       30.91       37.43     14.43 o 
   2   6  14      657.09      703.34     30.58 o 
   3   6  14       23.20       -6.28     21.81 o 
   4   6  14       46.90       64.06     24.45 o 
   5   6  14      256.45      280.43     30.21 o 
   6   6  14      626.62      641.95     42.60 o 
   7   6  14      187.50      241.90     36.80 o 
   1   7  14      379.34      442.88     23.66 o 
   2   7  14      377.67      378.97     25.22 o 
   3   7  14     3056.15     2992.76     53.01 o 
   4   7  14      239.67      244.29     28.57 o 
   5   7  14      205.71      170.62     30.46 o 
   6   7  14       68.19      125.75     35.38 o 
   0   8  14      113.40      147.90     28.01 o 
   1   8  14     1183.15     1157.67     30.04 o 
   2   8  14       13.64        6.69     20.19 o 
   3   8  14      786.01      760.94     33.24 o 
   4   8  14       28.23      -32.19     24.26 o 
   5   8  14      736.89      704.01     42.41 o 
   6   8  14       40.85       42.58     31.21 o 
   1   9  14      570.18      583.53     25.29 o 
   2   9  14      106.72       90.50     21.31 o 
   3   9  14     2466.50     2511.47     52.61 o 
   4   9  14      140.29      102.59     27.20 o 
   5   9  14        5.22      -16.70     28.58 o 
   6   9  14       55.84       28.26     31.78 o 
   0  10  14      640.64      699.29     38.02 o 
   1  10  14     3391.88     3418.71     49.86 o 
   2  10  14       85.86       64.21     23.82 o 
   3  10  14     1501.53     1512.47     47.19 o 
   4  10  14       78.10       53.70     27.75 o 
   5  10  14       75.25       59.60     31.36 o 
   6  10  14       79.64       32.85     32.61 o 
   1  11  14     1307.66     1267.57     32.20 o 
   2  11  14       43.84       15.86     23.10 o 
   3  11  14        0.43        1.41     24.98 o 
   4  11  14        3.52      -23.42     26.48 o 
   5  11  14     1028.61      988.27     44.34 o 
   6  11  14      192.88      258.51     41.01 o 
   0  12  14     1119.99     1099.06     44.27 o 
   1  12  14     1560.81     1464.71     37.82 o 
   2  12  14      477.52      497.07     29.80 o 
   3  12  14      539.09      515.26     33.55 o 
   4  12  14      151.37      115.48     30.27 o 
   5  12  14      730.89      710.68     41.05 o 
   6  12  14       72.92      107.21     40.34 o 
   1  13  14     1992.62     1859.08     42.63 o 
   2  13  14      720.97      786.11     33.63 o 
   3  13  14     2667.19     2667.26     66.29 o 
   4  13  14      133.73      133.41     30.83 o 
   5  13  14     1562.49     1647.94     57.74 o 
   0  14  14      519.78      640.91     49.22 o 
   1  14  14     1375.72     1404.81     38.37 o 
   2  14  14        0.02       -6.88     25.61 o 
   3  14  14        7.54        8.59     32.06 o 
   4  14  14      120.29      106.49     30.63 o 
   5  14  14       61.24       32.53     34.76 o 
   1  15  14      118.80      146.93     25.39 o 
   2  15  14        2.39      -12.57     32.31 o 
   3  15  14      643.48      697.87     41.14 o 
   4  15  14       66.01       85.76     32.83 o 
   5  15  14       46.46      132.85     36.37 o 
   0  16  14      707.50      630.73     51.82 o 
   1  16  14     1078.19      972.21     42.94 o 
   2  16  14      167.57      151.18     30.79 o 
   3  16  14       60.31       36.62     30.94 o 
   4  16  14       94.58       87.80     35.39 o 
   1  17  14      157.07       71.22     34.69 o 
   2  17  14      672.63      655.35     39.00 o 
   3  17  14     1667.31     1707.04     55.71 o 
   4  17  14      165.69      183.65     37.37 o 
   0  18  14      545.98      544.19     52.73 o 
   1  18  14      899.83      921.86     49.88 o 
   2  18  14       10.43      -36.61     35.01 o 
   3  18  14       80.99       84.63     35.94 o 
   4  18  14      109.05      137.75     38.78 o 
   1  19  14        3.77      -16.02     37.03 o 
   2  19  14      151.12       77.98     39.63 o 
   3  19  14      350.18      416.85     45.92 o 
   0  20  14      331.85      197.27     66.03 o 
   1  20  14      195.63      240.57     42.19 o 
   2  20  14        0.16      -21.11     45.33 o 
   1  21  14      921.90     1026.92     64.64 o 
   1   1  15      970.21     1022.44     42.21 o 
   2   1  15      849.75      843.52     32.79 o 
   3   1  15       24.12       28.14     21.43 o 
   4   1  15     1297.08     1291.55     36.98 o 
   5   1  15        8.52      -11.54     22.15 o 
   6   1  15      189.59      175.51     28.66 o 
   7   1  15       46.63      130.95     39.74 o 
   0   2  15     1038.06     1041.08     70.57 o 
   1   2  15      695.44      763.97     33.43 o 
   2   2  15     1665.30     1685.34     41.34 o 
   3   2  15      306.21      289.36     25.36 o 
   4   2  15     1100.19     1120.95     35.20 o 
   5   2  15       29.93       31.53     23.30 o 
   6   2  15       23.86       54.06     26.76 o 
   7   2  15       17.35       98.86     32.11 o 
   1   3  15       11.55        6.76     16.21 o 
   2   3  15     1035.29     1021.13     33.84 o 
   3   3  15       90.76      109.89     24.36 o 
   4   3  15       34.19       29.57     21.89 o 
   5   3  15       40.76       39.47     23.53 o 
   6   3  15       51.12       54.22     27.88 o 
   7   3  15      377.78      471.54     40.27 o 
   0   4  15     2668.13     2817.09     79.97 o 
   1   4  15       61.11       15.11     19.17 o 
   2   4  15      356.60      334.61     25.97 o 
   3   4  15       12.95       45.81     23.13 o 
   4   4  15       43.10       36.15     22.93 o 
   5   4  15       88.51       55.98     26.13 o 
   6   4  15      151.24      119.68     30.88 o 
   1   5  15       15.09       49.15     21.63 o 
   2   5  15      633.77      659.82     30.36 o 
   3   5  15       62.54       87.51     23.57 o 
   4   5  15      610.89      583.70     30.44 o 
   5   5  15     1237.24     1306.60     45.02 o 
   6   5  15        1.09       26.92     29.65 o 
   0   6  15      105.82       67.82     27.94 o 
   1   6  15        1.23       12.87     21.74 o 
   2   6  15      348.28      415.85     27.96 o 
   3   6  15      822.71      856.01     32.59 o 
   4   6  15      143.61      151.69     28.05 o 
   5   6  15       53.49       89.51     28.33 o 
   6   6  15      999.75      978.84     49.13 o 
   1   7  15       88.79       82.03     21.07 o 
   2   7  15      394.79      422.20     26.53 o 
   3   7  15      519.33      467.20     30.52 o 
   4   7  15     1943.66     2020.29     50.94 o 
   5   7  15     1891.55     1870.33     55.85 o 
   6   7  15       83.59      113.44     34.18 o 
   0   8  15       84.09      116.90     28.74 o 
   1   8  15      192.20      186.63     23.12 o 
   2   8  15      845.02      831.41     31.37 o 
   3   8  15      171.70      177.12     26.84 o 
   4   8  15        4.30      -10.37     25.02 o 
   5   8  15      420.27      380.61     37.90 o 
   6   8  15      513.25      548.17     43.75 o 
   1   9  15      127.23      158.87     22.89 o 
   2   9  15      130.53      115.10     24.08 o 
   3   9  15      219.60      233.69     27.52 o 
   4   9  15       64.66       58.48     28.52 o 
   5   9  15       36.91       -7.28     33.93 o 
   6   9  15        9.74       57.61     33.54 o 
   0  10  15       59.40      107.37     29.82 o 
   1  10  15      650.70      612.95     27.90 o 
   2  10  15     1453.67     1426.50     41.56 o 
   3  10  15      107.69      108.98     25.99 o 
   4  10  15       92.08       68.76     29.28 o 
   5  10  15       25.70       13.36     31.15 o 
   6  10  15      446.39      477.01     42.83 o 
   1  11  15      915.16      894.10     30.79 o 
   2  11  15       91.55       79.05     25.50 o 
   3  11  15      164.73      155.59     28.80 o 
   4  11  15     2021.61     1956.09     57.42 o 
   5  11  15      409.93      528.36     42.12 o 
   6  11  15      102.16       44.48     38.88 o 
   0  12  15      479.66      364.62     35.19 o 
   1  12  15      109.00      128.96     25.63 o 
   2  12  15      713.43      686.34     34.17 o 
   3  12  15      221.31      215.18     30.83 o 
   4  12  15      382.01      350.85     36.38 o 
   5  12  15      208.67      272.37     37.95 o 
   1  13  15     1880.18     1806.32     44.93 o 
   2  13  15      289.57      226.97     29.13 o 
   3  13  15        1.44      -21.66     28.81 o 
   4  13  15      355.59      352.51     36.85 o 
   5  13  15      453.02      405.47     40.88 o 
   0  14  15      316.66      281.23     44.21 o 
   1  14  15     2289.32     2079.98     47.90 o 
   2  14  15        6.15      -24.16     26.48 o 
   3  14  15     1928.98     1866.52     56.42 o 
   4  14  15      257.57      259.40     36.00 o 
   5  14  15       49.90      112.62     37.29 o 
   1  15  15     1446.62     1317.05     41.52 o 
   2  15  15     1225.64     1225.43     45.55 o 
   3  15  15      828.26      769.24     42.78 o 
   4  15  15      103.19      126.48     36.27 o 
   0  16  15     3977.09     3808.55     96.00 o 
   1  16  15      295.66      275.30     37.24 o 
   2  16  15       21.40       53.71     30.80 o 
   3  16  15        0.24      -26.88     30.69 o 
   4  16  15        4.74       18.69     36.99 o 
   1  17  15      196.72      181.30     39.89 o 
   2  17  15      340.69      328.61     35.41 o 
   3  17  15       63.34       52.48     34.37 o 
   4  17  15       53.23       82.57     47.74 o 
   0  18  15      238.58      228.17     54.82 o 
   1  18  15      123.33      126.85     39.05 o 
   2  18  15        2.62       16.23     37.62 o 
   3  18  15       32.55       75.84     40.22 o 
   1  19  15        0.09      -67.43     36.39 o 
   2  19  15      327.57      306.28     46.72 o 
   0  20  15      138.43       73.85     64.25 o 
   1  20  15       27.30      -31.26     38.49 o 
   2  20  15      463.13      542.90     58.68 o 
   0   0  16     1146.16     1315.46    116.60 o 
   1   0  16      904.49      911.69     43.63 o 
   2   0  16      390.45      403.38     38.72 o 
   3   0  16      187.48      182.17     39.12 o 
   4   0  16       63.36       86.23     34.26 o 
   5   0  16        2.34       23.36     33.21 o 
   6   0  16      291.74      298.81     41.68 o 
   1   1  16        0.20      -17.55     21.05 o 
   2   1  16      408.66      405.16     27.09 o 
   3   1  16     1340.38     1360.13     37.66 o 
   4   1  16      423.94      459.37     28.33 o 
   5   1  16      485.51      550.00     31.33 o 
   6   1  16       81.55       29.72     27.22 o 
   0   2  16        6.27       68.19     26.37 o 
   1   2  16       87.70      111.41     21.16 o 
   2   2  16      399.97      422.04     27.08 o 
   3   2  16      503.10      537.02     29.03 o 
   4   2  16      834.67      832.39     33.43 o 
   5   2  16      513.87      543.91     31.88 o 
   6   2  16      106.84       80.43     29.11 o 
   1   3  16     4336.76     4215.56     89.26 o 
   2   3  16        0.71       32.44     22.42 o 
   3   3  16       17.72       51.33     22.66 o 
   4   3  16       31.19        8.68     22.83 o 
   5   3  16        5.78       -3.35     25.14 o 
   6   3  16      557.02      574.11     37.11 o 
   0   4  16     1763.55     1797.10     57.67 o 
   1   4  16     7162.85     7046.66     89.98 o 
   2   4  16      174.72      175.75     26.16 o 
   3   4  16     2515.24     2504.69     50.75 o 
   4   4  16        5.14       23.29     23.61 o 
   5   4  16        9.34       34.79     26.80 o 
   6   4  16       19.14      -41.74     28.54 o 
   1   5  16     8927.83     8974.32     97.82 o 
   2   5  16     2394.72     2377.85     49.74 o 
   3   5  16     1494.49     1378.21     39.38 o 
   4   5  16       76.89       37.97     26.03 o 
   5   5  16       18.77        5.94     26.94 o 
   6   5  16       90.52      149.28     32.70 o 
   0   6  16     2269.04     2275.50     64.97 o 
   1   6  16     1875.74     1912.14     44.74 o 
   2   6  16       64.72       86.44     24.84 o 
   3   6  16     1497.80     1468.13     40.38 o 
   4   6  16      509.35      521.69     34.76 o 
   5   6  16       33.65       25.97     28.55 o 
   6   6  16       11.46       42.92     33.07 o 
   1   7  16      234.63      318.69     26.50 o 
   2   7  16        6.39       62.45     23.56 o 
   3   7  16       28.29       43.95     26.03 o 
   4   7  16      241.57      281.44     31.39 o 
   5   7  16      491.01      509.38     38.80 o 
   6   7  16      361.91      345.06     40.11 o 
   0   8  16     1514.45     1493.93     68.94 o 
   1   8  16      504.56      519.97     27.45 o 
   2   8  16       23.09       15.27     22.11 o 
   3   8  16       24.72       12.33     25.68 o 
   4   8  16        2.76       -4.83     27.18 o 
   5   8  16       36.93       51.64     33.00 o 
   6   8  16        7.74       23.77     33.80 o 
   1   9  16      130.14      121.14     23.22 o 
   2   9  16      489.24      497.23     29.36 o 
   3   9  16     1406.80     1416.69     43.23 o 
   4   9  16       10.71       18.60     28.60 o 
   5   9  16        0.10      -11.16     31.49 o 
   6   9  16      491.82      534.12     44.77 o 
   0  10  16      174.84      166.24     31.27 o 
   1  10  16      983.86      971.83     32.32 o 
   2  10  16       63.48       59.57     25.71 o 
   3  10  16       20.30       18.32     25.48 o 
   4  10  16      351.32      358.53     37.42 o 
   5  10  16      319.06      388.58     39.26 o 
   1  11  16        0.13       -3.21     22.32 o 
   2  11  16       99.66       89.80     26.35 o 
   3  11  16      485.33      430.87     35.00 o 
   4  11  16       26.23       30.72     30.18 o 
   5  11  16      297.85      419.82     42.12 o 
   0  12  16      105.40      145.81     32.36 o 
   1  12  16      244.74      324.01     29.03 o 
   2  12  16       11.07       35.43     26.78 o 
   3  12  16       97.70      134.37     30.53 o 
   4  12  16       64.56       84.15     30.87 o 
   5  12  16        0.12       17.65     35.20 o 
   1  13  16      433.57      515.67     34.76 o 
   2  13  16       11.29       -5.59     26.59 o 
   3  13  16      375.96      428.90     36.88 o 
   4  13  16        6.95       -7.08     31.03 o 
   5  13  16      406.77      421.33     42.97 o 
   0  14  16       21.26       69.37     41.02 o 
   1  14  16      375.47      387.71     31.35 o 
   2  14  16       98.90       74.79     30.18 o 
   3  14  16       42.39       46.62     31.60 o 
   4  14  16        3.35       39.45     33.17 o 
   1  15  16      167.17      188.77     30.54 o 
   2  15  16      158.49      135.86     33.43 o 
   3  15  16      170.40      216.72     35.92 o 
   4  15  16        0.49       29.97     33.86 o 
   0  16  16       26.92      -27.44     43.70 o 
   1  16  16      218.21      216.48     40.57 o 
   2  16  16       30.86       18.62     31.76 o 
   3  16  16       19.65       11.08     32.97 o 
   4  16  16        7.55       72.31     38.79 o 
   1  17  16      237.22      164.04     40.45 o 
   2  17  16       72.31       34.31     44.99 o 
   3  17  16      321.16      410.43     42.84 o 
   0  18  16        6.44      -80.94     54.86 o 
   1  18  16      737.20      738.40     49.49 o 
   2  18  16      331.67      409.82     53.84 o 
   3  18  16      266.86      275.55     44.18 o 
   1  19  16      205.64      119.19     41.45 o 
   2  19  16       62.10       14.72     43.96 o 
   0  20  16      358.84      197.40     85.31 o 
   1   1  17      167.18      169.12     26.86 o 
   2   1  17      606.99      545.62     29.23 o 
   3   1  17      449.36      455.78     28.92 o 
   4   1  17       16.04       44.19     24.63 o 
   5   1  17      490.46      493.53     32.00 o 
   6   1  17      227.54      231.35     31.84 o 
   0   2  17      274.24      219.83     36.17 o 
   1   2  17     2041.30     2143.45     45.15 o 
   2   2  17       16.38       17.92     22.92 o 
   3   2  17      488.64      515.67     29.35 o 
   4   2  17      362.88      422.83     29.39 o 
   5   2  17      775.45      784.11     35.46 o 
   6   2  17      419.23      437.59     34.98 o 
   1   3  17       20.65       -2.74     23.20 o 
   2   3  17     2779.45     2851.19     53.13 o 
   3   3  17     3384.67     3256.65     55.05 o 
   4   3  17      995.70      935.09     35.61 o 
   5   3  17      967.78      963.86     39.76 o 
   6   3  17      441.74      464.27     35.79 o 
   0   4  17    13752.08    13138.31    175.38 o 
   1   4  17        0.05       51.67     25.28 o 
   2   4  17     1919.77     1870.29     45.13 o 
   3   4  17      771.02      744.94     33.30 o 
   4   4  17     1671.85     1555.53     42.51 o 
   5   4  17      512.74      540.74     35.86 o 
   6   4  17      812.80      831.14     44.61 o 
   1   5  17     1128.07     1210.21     38.42 o 
   2   5  17     7514.96     7161.40     85.69 o 
   3   5  17      353.82      351.15     28.94 o 
   4   5  17     2156.98     1969.24     49.77 o 
   5   5  17      404.73      363.40     33.41 o 
   6   5  17       11.48       55.78     31.41 o 
   0   6  17     6597.50     6342.73    108.54 o 
   1   6  17     1472.34     1540.77     41.92 o 
   2   6  17      230.51      221.58     27.27 o 
   3   6  17      533.60      527.37     31.40 o 
   4   6  17      853.93      882.91     40.55 o 
   5   6  17      322.24      343.07     34.37 o 
   6   6  17      940.95      961.51     49.05 o 
   1   7  17      143.75      163.61     29.53 o 
   2   7  17     2600.94     2490.51     52.41 o 
   3   7  17      755.08      720.83     35.61 o 
   4   7  17      244.20      191.30     30.92 o 
   5   7  17     1516.09     1492.51     53.37 o 
   6   7  17       78.52       72.89     35.07 o 
   0   8  17     2337.70     2306.98     83.30 o 
   1   8  17        0.06       25.78     24.02 o 
   2   8  17      188.22      175.66     26.79 o 
   3   8  17      611.87      627.41     36.82 o 
   4   8  17       24.04        0.72     28.10 o 
   5   8  17      153.51      216.26     37.74 o 
   1   9  17        5.24       -0.93     22.79 o 
   2   9  17        2.09      -16.74     23.29 o 
   3   9  17       72.34       38.31     28.63 o 
   4   9  17      167.59      104.14     31.96 o 
   5   9  17        5.91      -33.37     32.59 o 
   0  10  17     1599.89     1618.66     62.09 o 
   1  10  17      229.04      250.56     26.33 o 
   2  10  17       15.92        8.42     25.62 o 
   3  10  17      526.71      520.71     34.25 o 
   4  10  17        3.39        1.37     31.94 o 
   5  10  17      103.73       58.22     34.49 o 
   1  11  17        2.77      -15.60     25.53 o 
   2  11  17      854.74      845.67     37.78 o 
   3  11  17     1040.71     1013.29     43.27 o 
   4  11  17      133.27      116.62     35.56 o 
   5  11  17     1365.08     1394.49     58.55 o 
   0  12  17      271.53      202.86     37.23 o 
   1  12  17      252.43      297.11     30.89 o 
   2  12  17      195.07      158.38     29.72 o 
   3  12  17      439.98      484.49     36.66 o 
   4  12  17       85.96       45.58     32.65 o 
   5  12  17      184.23      227.60     40.83 o 
   1  13  17       17.46        8.37     27.04 o 
   2  13  17       24.65      -26.79     27.79 o 
   3  13  17      149.56      183.07     34.47 o 
   4  13  17      274.51      334.69     38.25 o 
   0  14  17      705.98      777.11     63.32 o 
   1  14  17      647.22      666.65     38.06 o 
   2  14  17       24.36       17.33     33.01 o 
   3  14  17      586.47      669.57     43.33 o 
   4  14  17        6.84      -41.61     32.93 o 
   1  15  17      308.63      284.04     36.50 o 
   2  15  17      127.52      140.57     33.16 o 
   3  15  17     1552.80     1570.69     56.50 o 
   4  15  17     1042.87     1021.17     50.99 o 
   0  16  17       60.62       28.10     52.07 o 
   1  16  17        0.09      -66.76     34.33 o 
   2  16  17     1539.36     1513.80     55.04 o 
   3  16  17      717.45      736.36     50.00 o 
   1  17  17       32.56      -19.96     39.87 o 
   2  17  17      171.02      127.09     43.30 o 
   3  17  17      133.83      182.56     41.00 o 
   0  18  17       67.24       11.20     59.78 o 
   1  18  17      142.15      123.47     42.42 o 
   2  18  17       99.27       61.92     43.95 o 
   1  19  17       29.18      -18.81     41.32 o 
   0   0  18      889.23      815.02     73.83 o 
   1   0  18      456.93      548.48     42.78 o 
   2   0  18     2883.58     2848.27     74.89 o 
   3   0  18     1496.53     1593.03     59.48 o 
   4   0  18       29.57       55.68     37.07 o 
   5   0  18      369.91      376.13     44.97 o 
   6   0  18      302.17      343.89     51.14 o 
   1   1  18     1166.48     1262.31     37.59 o 
   2   1  18      582.34      608.26     30.74 o 
   3   1  18      395.57      395.24     28.86 o 
   4   1  18      981.09      910.12     36.55 o 
   5   1  18        4.33        5.73     25.77 o 
   6   1  18      288.56      236.55     33.38 o 
   0   2  18     1193.06     1242.24     58.77 o 
   1   2  18      204.32      229.73     26.02 o 
   2   2  18        0.65      -20.23     23.10 o 
   3   2  18       64.55       12.11     23.81 o 
   4   2  18      353.04      320.54     29.36 o 
   5   2  18       32.61       17.43     28.09 o 
   6   2  18       38.60       26.90     30.13 o 
   1   3  18      230.04      290.26     26.55 o 
   2   3  18      102.48       55.38     24.51 o 
   3   3  18      281.60      315.14     28.19 o 
   4   3  18      819.96      755.76     34.53 o 
   5   3  18      594.11      703.89     37.39 o 
   6   3  18       34.86       29.08     29.83 o 
   0   4  18       83.20      122.97     42.77 o 
   1   4  18       26.03       52.86     23.73 o 
   2   4  18      521.77      595.03     30.78 o 
   3   4  18      374.68      469.87     30.20 o 
   4   4  18      155.70      163.98     27.38 o 
   5   4  18      188.16      229.95     31.94 o 
   6   4  18      514.54      541.38     40.69 o 
   1   5  18        1.89       30.29     25.41 o 
   2   5  18       88.47       60.33     25.81 o 
   3   5  18      115.57       93.57     27.16 o 
   4   5  18      572.97      545.88     35.84 o 
   5   5  18      135.69      186.45     31.81 o 
   6   5  18      172.73      191.11     35.95 o 
   0   6  18      607.05      683.19     44.48 o 
   1   6  18       13.35       13.49     25.21 o 
   2   6  18       17.41       30.37     26.22 o 
   3   6  18       14.91       28.37     25.80 o 
   4   6  18      107.75       59.61     31.17 o 
   5   6  18        6.59      -26.46     29.47 o 
   1   7  18       35.26      -18.80     25.38 o 
   2   7  18      138.36      101.73     26.52 o 
   3   7  18      391.62      384.67     33.95 o 
   4   7  18     1055.86     1083.71     44.76 o 
   5   7  18      562.41      638.35     43.28 o 
   0   8  18      257.41      271.40     38.86 o 
   1   8  18      109.07      100.70     27.00 o 
   2   8  18     1298.46     1276.58     40.52 o 
   3   8  18      145.55       82.53     30.36 o 
   4   8  18       15.51       27.46     30.07 o 
   5   8  18       61.42      119.25     36.05 o 
   1   9  18       39.56       22.27     25.49 o 
   2   9  18      789.41      725.46     38.99 o 
   3   9  18       37.38       51.51     30.06 o 
   4   9  18      977.68     1025.55     53.37 o 
   5   9  18       15.92       -5.06     34.75 o 
   0  10  18      933.12      906.93     50.06 o 
   1  10  18       13.76       -6.60     24.26 o 
   2  10  18        0.15        3.04     26.42 o 
   3  10  18        1.10        1.36     33.95 o 
   4  10  18        5.93      -41.83     32.99 o 
   5  10  18        0.06      -20.02     33.18 o 
   1  11  18        0.00      -13.47     26.96 o 
   2  11  18       28.55       22.84     28.39 o 
   3  11  18       16.89       21.00     31.36 o 
   4  11  18      704.09      685.69     46.94 o 
   5  11  18        0.54        8.45     35.99 o 
   0  12  18       41.95       -3.63     36.14 o 
   1  12  18       21.12       13.42     27.83 o 
   2  12  18      559.76      567.40     36.90 o 
   3  12  18       31.25      -18.65     29.42 o 
   4  12  18       57.60       23.18     34.90 o 
   1  13  18        3.69       -3.28     28.76 o 
   2  13  18      381.98      346.42     34.68 o 
   3  13  18       71.32       21.54     39.17 o 
   4  13  18      341.73      416.46     42.19 o 
   0  14  18     1606.61     1803.15    113.68 o 
   1  14  18        0.66        0.55     28.68 o 
   2  14  18       65.19       27.07     31.96 o 
   3  14  18        0.45        2.24     31.85 o 
   4  14  18       19.17       41.33     39.56 o 
   1  15  18       59.98       56.92     35.19 o 
   2  15  18      133.88      133.68     36.22 o 
   3  15  18        1.80      -25.52     32.70 o 
   0  16  18      211.20      104.09     54.17 o 
   1  16  18       66.22       43.55     42.00 o 
   2  16  18       46.46       53.33     33.08 o 
   3  16  18       22.31       20.03     36.12 o 
   1  17  18      227.02      179.59     50.01 o 
   2  17  18      903.58      863.32     57.43 o 
   0  18  18     1230.15     1222.97     88.93 o 
   1  18  18       10.16      -88.07     49.65 o 
   1   1  19      614.50      582.31     31.13 o 
   2   1  19      365.35      328.71     28.85 o 
   3   1  19      599.51      600.64     32.84 o 
   4   1  19       25.44       29.52     26.14 o 
   5   1  19      378.70      374.38     32.62 o 
   0   2  19      952.24      864.36     63.57 o 
   1   2  19      709.16      732.72     32.13 o 
   2   2  19       60.09       65.17     24.73 o 
   3   2  19     1253.66     1298.64     40.99 o 
   4   2  19      886.69      907.28     37.81 o 
   5   2  19      356.16      353.44     34.08 o 
   1   3  19      265.95      310.45     27.85 o 
   2   3  19     1162.98     1095.44     37.62 o 
   3   3  19     1234.31     1236.45     40.08 o 
   4   3  19       77.46       59.80     27.19 o 
   5   3  19     2273.63     2298.79     57.51 o 
   0   4  19     1078.72     1019.16     56.81 o 
   1   4  19      109.56       95.65     26.06 o 
   2   4  19       82.80       78.28     26.08 o 
   3   4  19      340.17      363.69     29.63 o 
   4   4  19      571.83      609.36     37.90 o 
   5   4  19       67.75       81.16     31.13 o 
   1   5  19     1929.53     1769.93     45.69 o 
   2   5  19      627.40      609.91     32.57 o 
   3   5  19      439.25      460.35     31.28 o 
   4   5  19      476.69      474.89     36.10 o 
   5   5  19       50.23       66.16     29.89 o 
   0   6  19      210.10      191.05     42.50 o 
   1   6  19     4240.71     3994.71     65.28 o 
   2   6  19       46.76       -1.84     26.69 o 
   3   6  19      962.35      918.51     40.90 o 
   4   6  19      312.06      296.12     35.54 o 
   5   6  19        8.35      -23.43     30.76 o 
   1   7  19     2896.40     2828.45     57.01 o 
   2   7  19       30.40       -2.07     26.45 o 
   3   7  19      341.02      355.03     35.22 o 
   4   7  19       30.52        9.04     30.45 o 
   5   7  19      109.96       52.66     34.52 o 
   0   8  19      191.67      158.04     40.90 o 
   1   8  19      307.45      346.56     31.06 o 
   2   8  19       10.52       -7.80     28.35 o 
   3   8  19       34.77      -15.52     30.72 o 
   4   8  19       24.63       -2.03     30.58 o 
   5   8  19       26.56       76.09     37.48 o 
   1   9  19       35.88       23.60     27.60 o 
   2   9  19      445.27      452.12     36.93 o 
   3   9  19        0.34      -23.60     30.74 o 
   4   9  19      100.89      138.10     35.82 o 
   5   9  19        4.61      -22.32     39.76 o 
   0  10  19      451.85      409.19     47.16 o 
   1  10  19      227.74      252.42     31.53 o 
   2  10  19      158.06      143.46     33.16 o 
   3  10  19      107.35       87.65     32.26 o 
   4  10  19        0.68      -22.81     34.63 o 
   1  11  19       39.08       -3.46     30.47 o 
   2  11  19       34.39       73.27     29.95 o 
   3  11  19      700.24      787.60     45.89 o 
   4  11  19        4.37      -48.31     34.77 o 
   0  12  19      749.11      778.38     59.06 o 
   1  12  19      102.47      106.80     32.73 o 
   2  12  19       88.73       59.68     30.74 o 
   3  12  19      536.14      508.72     42.83 o 
   4  12  19      186.73      126.57     41.14 o 
   1  13  19       29.78      -35.42     31.48 o 
   2  13  19      606.55      704.81     39.86 o 
   3  13  19      172.77      180.92     36.49 o 
   0  14  19      523.70      538.73     68.33 o 
   1  14  19      553.47      610.37     42.85 o 
   2  14  19      348.67      263.30     37.13 o 
   3  14  19        9.38       55.28     35.11 o 
   1  15  19      293.64      366.96     45.23 o 
   2  15  19       11.23        0.46     34.12 o 
   3  15  19        2.93        3.18     35.73 o 
   0  16  19       32.71      -10.02     57.58 o 
   1  16  19       18.31       20.44     43.48 o 
   2  16  19       51.09       27.41     43.89 o 
   1  17  19       95.26       36.23     49.15 o 
   0   0  20     1627.17     1547.62     93.96 o 
   1   0  20      697.84      777.60     53.89 o 
   2   0  20     1086.98     1286.11     69.86 o 
   3   0  20      115.07      147.08     38.81 o 
   4   0  20      162.13      202.99     41.74 o 
   5   0  20       77.76       56.76     41.12 o 
   1   1  20      884.81      926.26     40.65 o 
   2   1  20      139.99      155.01     27.19 o 
   3   1  20       51.11       66.59     26.81 o 
   4   1  20      690.04      670.12     35.71 o 
   5   1  20      654.34      690.24     37.91 o 
   0   2  20     1651.67     1689.15     85.68 o 
   1   2  20      350.47      380.15     33.88 o 
   2   2  20      220.21      209.21     27.67 o 
   3   2  20      421.63      432.80     31.66 o 
   4   2  20       12.28       11.33     27.02 o 
   5   2  20      221.95      179.83     32.93 o 
   1   3  20      567.37      585.67     36.56 o 
   2   3  20     1288.58     1229.15     40.32 o 
   3   3  20      717.16      719.56     35.39 o 
   4   3  20        0.94      -22.24     26.72 o 
   5   3  20      201.95      200.26     34.04 o 
   0   4  20     1585.92     1415.53     64.19 o 
   1   4  20      658.93      616.50     36.30 o 
   2   4  20        2.80        5.36     25.57 o 
   3   4  20      330.38      370.77     31.40 o 
   4   4  20      203.07      193.04     31.89 o 
   5   4  20      590.30      554.28     39.74 o 
   1   5  20        6.22      -12.62     27.31 o 
   2   5  20       59.27       47.50     26.93 o 
   3   5  20     1638.08     1761.84     46.68 o 
   4   5  20      176.76      205.56     33.32 o 
   5   5  20        0.46        9.06     31.48 o 
   0   6  20      242.63      216.11     45.30 o 
   1   6  20      268.79      272.08     30.78 o 
   2   6  20       78.17       37.92     28.11 o 
   3   6  20      128.23       87.71     30.67 o 
   4   6  20        0.76        5.72     29.93 o 
   5   6  20        0.25      -19.28     32.77 o 
   1   7  20      172.66      103.39     29.15 o 
   2   7  20       31.45      -27.91     28.30 o 
   3   7  20       74.38       18.67     31.69 o 
   4   7  20       26.90       58.95     32.75 o 
   5   7  20      103.26      109.41     35.86 o 
   0   8  20      280.48      286.07     45.84 o 
   1   8  20       76.37       49.93     28.69 o 
   2   8  20      476.11      449.11     36.10 o 
   3   8  20      194.65      161.13     33.71 o 
   4   8  20       78.44       30.45     32.89 o 
   1   9  20       51.63      106.12     29.41 o 
   2   9  20      354.68      339.45     35.78 o 
   3   9  20      104.66      134.90     33.67 o 
   4   9  20      855.22      873.36     48.98 o 
   0  10  20      134.80      182.31     45.40 o 
   1  10  20      148.76       74.94     31.22 o 
   2  10  20      278.25      331.30     36.08 o 
   3  10  20       11.65       -1.31     31.59 o 
   4  10  20       63.35       82.66     38.91 o 
   1  11  20       16.65       53.55     32.63 o 
   2  11  20       11.27        7.00     31.58 o 
   3  11  20       13.44        8.42     35.18 o 
   4  11  20        2.07      -52.22     36.67 o 
   0  12  20      514.74      539.79     68.06 o 
   1  12  20      131.88      107.52     34.65 o 
   2  12  20       55.24        4.38     33.34 o 
   3  12  20       53.08       22.83     35.35 o 
   1  13  20      116.13       92.39     34.85 o 
   2  13  20      439.22      492.86     39.97 o 
   3  13  20      298.73      312.82     43.67 o 
   0  14  20      778.02      875.73     78.33 o 
   1  14  20      206.00      209.70     42.42 o 
   2  14  20      167.76      144.23     37.86 o 
   1  15  20       12.80      -38.77     40.91 o 
   2  15  20       40.69      116.97     43.22 o 
   0  16  20      144.05       18.27     62.73 o 
   1  16  20       36.09      -52.31     44.29 o 
   1   1  21       71.85      125.75     32.32 o 
   2   1  21      976.99     1022.13     39.22 o 
   3   1  21      314.09      299.84     31.21 o 
   4   1  21       19.96        3.99     27.36 o 
   5   1  21      100.91       60.94     31.86 o 
   0   2  21     2077.78     2270.73     79.77 o 
   1   2  21       40.99       29.07     30.21 o 
   2   2  21      109.57      167.12     28.68 o 
   3   2  21        6.21      -13.55     27.06 o 
   4   2  21        5.46       -1.06     27.23 o 
   5   2  21      140.43      112.03     33.70 o 
   1   3  21        0.84      -40.50     29.56 o 
   2   3  21       24.76        5.62     28.62 o 
   3   3  21      483.19      505.27     34.25 o 
   4   3  21       31.58      -18.37     29.76 o 
   0   4  21      110.99       81.48     46.28 o 
   1   4  21       71.19       44.82     31.03 o 
   2   4  21        0.51       12.91     27.01 o 
   3   4  21        6.90       19.65     27.69 o 
   4   4  21       43.75       54.91     31.36 o 
   1   5  21       10.07      -13.92     30.99 o 
   2   5  21        9.04       48.13     30.11 o 
   3   5  21       32.71       40.22     29.25 o 
   4   5  21      134.33      136.53     33.75 o 
   0   6  21      202.91      167.48     46.37 o 
   1   6  21      162.77      169.43     32.28 o 
   2   6  21      851.80      810.21     39.17 o 
   3   6  21      248.39      267.85     34.30 o 
   4   6  21       71.40       89.55     33.64 o 
   1   7  21      121.26      106.76     32.27 o 
   2   7  21       11.43      -29.17     29.58 o 
   3   7  21      140.36      166.90     35.45 o 
   4   7  21     1068.32     1058.94     46.63 o 
   0   8  21       14.64      -13.15     43.14 o 
   1   8  21       35.36      -14.96     30.86 o 
   2   8  21      236.58      157.45     34.90 o 
   3   8  21      200.93      158.93     35.71 o 
   4   8  21        1.93       47.22     33.87 o 
   1   9  21        0.09       -8.99     30.49 o 
   2   9  21       56.55       86.12     37.40 o 
   3   9  21      197.88      194.73     37.06 o 
   4   9  21       34.10       71.04     37.35 o 
   0  10  21      248.54      238.90     47.91 o 
   1  10  21       73.79       12.95     35.18 o 
   2  10  21      208.34      121.06     34.52 o 
   3  10  21       64.83       36.29     34.35 o 
   1  11  21       10.10      -61.86     34.41 o 
   2  11  21       52.60       33.65     34.52 o 
   3  11  21      211.58      269.62     41.15 o 
   0  12  21        0.04       10.49     61.53 o 
   1  12  21       29.93      -17.19     35.60 o 
   2  12  21      225.27      260.20     38.22 o 
   3  12  21      385.65      397.85     44.71 o 
   1  13  21      197.17      153.87     40.91 o 
   2  13  21        8.34       26.29     37.32 o 
   0  14  21       69.28       17.23     63.54 o 
   1  14  21       24.26      -32.93     44.73 o 
   0   0  22       85.38       54.36     63.78 o 
   1   0  22      116.23      142.19     51.77 o 
   2   0  22     1439.13     1438.89     74.27 o 
   3   0  22      602.58      528.49     49.70 o 
   4   0  22        0.18       18.78     40.73 o 
   1   1  22      123.24      133.54     33.92 o 
   2   1  22       22.66       -7.27     32.22 o 
   3   1  22       36.07       76.33     29.44 o 
   4   1  22      965.25      932.77     41.59 o 
   0   2  22       22.18       14.54     45.51 o 
   1   2  22      247.10      267.17     35.28 o 
   2   2  22       34.15        0.66     32.32 o 
   3   2  22        8.09      -40.60     27.66 o 
   4   2  22       25.76       -5.05     29.44 o 
   1   3  22      273.45      317.07     36.05 o 
   2   3  22        7.88      -42.16     30.67 o 
   3   3  22      368.64      438.87     34.61 o 
   4   3  22      724.10      706.57     41.08 o 
   0   4  22        5.55       24.71     45.93 o 
   1   4  22      965.19     1014.17     44.32 o 
   2   4  22      344.62      290.67     35.88 o 
   3   4  22      290.47      292.63     32.64 o 
   4   4  22      161.15      188.42     34.89 o 
   1   5  22      247.09      179.03     34.29 o 
   2   5  22        7.13      -24.35     31.13 o 
   3   5  22      968.79     1053.82     45.60 o 
   4   5  22      404.06      361.81     37.86 o 
   0   6  22       53.79      -31.77     44.69 o 
   1   6  22       75.02       68.75     32.84 o 
   2   6  22       15.41      -47.59     31.01 o 
   3   6  22        1.68       -6.05     31.21 o 
   4   6  22      389.62      434.31     39.80 o 
   1   7  22      115.77       92.96     32.85 o 
   2   7  22       89.83       64.15     32.52 o 
   3   7  22      146.74      138.58     33.17 o 
   0   8  22      136.34       46.40     46.70 o 
   1   8  22      573.43      486.93     38.87 o 
   2   8  22      206.38      253.36     37.98 o 
   3   8  22       37.94      -14.06     33.76 o 
   1   9  22      106.33       79.52     34.51 o 
   2   9  22       88.16       34.99     34.88 o 
   3   9  22      414.39      419.14     42.08 o 
   0  10  22       30.98       22.45     46.09 o 
   1  10  22      188.99      242.08     39.66 o 
   2  10  22       66.93       52.28     35.32 o 
   3  10  22       15.56       -1.57     35.64 o 
   1  11  22        0.02      -30.04     35.99 o 
   2  11  22       18.88        1.48     35.92 o 
   0  12  22        8.31      -69.45     60.21 o 
   1  12  22      492.18      498.29     48.82 o 
   2  12  22        3.74      -19.26     36.40 o 
   1  13  22      202.64       78.28     47.39 o 
   1   1  23        2.63       32.61     34.03 o 
   2   1  23      895.10      850.92     44.88 o 
   3   1  23       79.06      111.10     30.70 o 
   0   2  23     1714.74     1785.55     78.31 o 
   1   2  23      100.96       73.01     34.43 o 
   2   2  23      957.27     1097.00     47.07 o 
   3   2  23       28.46      -27.86     30.63 o 
   1   3  23        0.01      -60.47     32.68 o 
   2   3  23      426.64      361.59     38.34 o 
   3   3  23      134.03      129.80     33.91 o 
   0   4  23      549.55      593.58     58.05 o 
   1   4  23        4.52        9.70     32.75 o 
   2   4  23      251.56      169.12     35.71 o 
   3   4  23       16.84      -44.67     30.47 o 
   1   5  23       31.97       30.02     34.10 o 
   2   5  23       55.53       -8.16     33.69 o 
   3   5  23        0.63       -0.93     34.49 o 
   0   6  23     1280.89     1427.54     72.60 o 
   1   6  23       38.01      -16.48     32.89 o 
   2   6  23       37.06      -36.15     33.22 o 
   3   6  23        2.95      -34.34     34.58 o 
   1   7  23       25.58       26.11     34.05 o 
   2   7  23     1199.76     1184.01     51.28 o 
   3   7  23       77.87       41.28     38.01 o 
   0   8  23      862.02      848.71     62.16 o 
   1   8  23       26.18      -36.64     32.52 o 
   2   8  23      195.23      148.02     40.86 o 
   1   9  23      225.94      187.87     40.75 o 
   2   9  23       36.22      -31.61     36.94 o 
   0  10  23      224.92      161.77     51.37 o 
   1  10  23       16.89      -46.84     37.18 o 
   2  10  23      282.42      236.50     42.30 o 
   1  11  23      155.87      218.02     42.78 o 
   0   0  24      860.03      953.91     95.77 o 
   1   0  24       12.91      -20.27     49.67 o 
   2   0  24       88.22       47.25     51.63 o 
   3   0  24       11.79      -96.06     48.03 o 
   1   1  24       79.47       14.05     35.86 o 
   2   1  24      304.32      300.33     39.80 o 
   3   1  24        1.98      -36.53     34.90 o 
   0   2  24      233.33      274.37     54.90 o 
   1   2  24       66.98       51.78     35.86 o 
   2   2  24       81.72       54.00     35.86 o 
   3   2  24        6.06      -49.71     35.57 o 
   1   3  24       20.18      -52.93     34.34 o 
   2   3  24       87.15       59.07     35.96 o 
   3   3  24       89.13       60.39     36.10 o 
   0   4  24      299.07      422.11     56.44 o 
   1   4  24      390.78      341.21     39.34 o 
   2   4  24      199.50      226.42     38.32 o 
   1   5  24       20.32       -1.05     35.48 o 
   2   5  24        1.25      -19.10     34.09 o 
   0   6  24        0.94      -73.41     48.95 o 
   1   6  24        5.89      -68.39     34.20 o 
   2   6  24       28.30      -21.17     36.08 o 
   1   7  24       51.79        8.73     35.52 o 
   2   7  24        6.29      -41.58     38.76 o 
   0   8  24      139.78       95.62     52.03 o 
   1   8  24      336.13      396.65     42.31 o 
   1   9  24       27.12        3.53     41.15 o 
   1   1  25      771.35      778.36     46.28 o 
   2   1  25      903.44      961.49     50.43 o 
   0   2  25     3314.00     3450.36    131.24 o 
   1   2  25      790.20      871.75     48.18 o 
   2   2  25       23.18      -56.56     36.74 o 
   1   3  25      507.24      533.13     43.51 o 
   2   3  25      503.31      533.33     43.50 o 
   0   4  25       36.80       62.43     52.89 o 
   1   4  25       92.32       11.18     37.55 o 
   1   5  25      223.27      180.60     39.17 o 
   0   6  25      278.19      186.59     55.70 o 
                                                 
